# Supplementary material for: Testing for association with rare variants in the coding and non-coding genome: RAVA-FIRST, a new approach based on CADD deleteriousness score
Source: PLoS Genet. 2022 Sep 16;18(9):e1009923. doi: 10.1371/journal.pgen.1009923 (PMC9518893; doi:10.1371/journal.pgen.1009923)
Supplement: S2 File — (XLSX) [file pgen.1009923.s010.xlsx]

## Sheet: Clinvar_1kG_dataset
chr	pos	ref	alt	chrposrefalt	Category	coding	Gene	VEP	missense	JARVIS	LINSIGHT	CADD_1.3	CADD_1.4	ACS	CADD_Region	ACS_Median	CADD_MSC
1	879375	C	T	1:879375:C:T	Pathogenic	TRUE	SAMD11	stop_gained	TRUE	0.50459313	NA	29.8	36	16.2311	R000014	2.000735	3.313
1	949739	G	T	1:949739:G:T	Pathogenic	TRUE	ISG15	stop_gained	TRUE	0.35616487	NA	35	35	14.9227	R000016	2.41727	24.1
1	949523	C	T	1:949523:C:T	Pathogenic	TRUE	ISG15	stop_gained	TRUE	0.99998784	NA	36	37	16.9175	R000016	2.41727	24.1
1	980867	C	T	1:980867:C:T	Pathogenic	TRUE	AGRN	stop_gained	TRUE	0.9946754	NA	42	50	29.6555	R000016	2.41727	25.6
1	986143	G	T	1:986143:G:T	Pathogenic	TRUE	AGRN	missense_variant	TRUE	0.969448	NA	25.4	24.2	5.19021	R000016	2.41727	25.6
1	957693	A	T	1:957693:A:T	Pathogenic	TRUE	AGRN	missense_variant	TRUE	0.72240716	NA	32	28.1	9.30075	R000016	2.41727	25.6
1	983248	C	T	1:983248:C:T	Pathogenic	TRUE	AGRN	stop_gained	TRUE	0.008910167	NA	36	40	20.2034	R000016	2.41727	25.6
1	985955	G	C	1:985955:G:C	Pathogenic	TRUE	AGRN	missense_variant	TRUE	0.99999523	NA	26.8	26.6	7.74248	R000016	2.41727	25.6
1	985853	G	A	1:985853:G:A	Pathogenic	TRUE	AGRN	missense_variant	TRUE	0.9950482	NA	25.3	23	4.04112	R000016	2.41727	25.6
1	976962	C	T	1:976962:C:T	Pathogenic	TRUE	AGRN	stop_gained	TRUE	1	NA	28	35	14.6034	R000016	2.41727	25.6
1	977433	C	G	1:977433:C:G	Pathogenic	TRUE	AGRN	stop_gained	TRUE	1	NA	36	38	17.7004	R000016	2.41727	25.6
1	1149118	G	A	1:1149118:G:A	Pathogenic	TRUE	TNFRSF4	missense_variant	TRUE	0.9999684	NA	22.6	14.49	1.67799	R000021	1.745265	3.313
1	1168134	C	A	1:1168134:C:A	Pathogenic	TRUE	B3GALT6	missense_variant	TRUE	0.99998236	NA	26.3	26.1	7.22158	R000022	1.90098	0.129
1	1167659	A	G	1:1167659:A:G	Pathogenic	TRUE	B3GALT6	start_lost	TRUE	0.9999999	NA	11.25	15.37	1.8592	R000022	1.90098	0.129
1	1167851	A	G	1:1167851:A:G	Pathogenic	TRUE	B3GALT6	missense_variant	TRUE	1	NA	14.9	22	3.28687	R000022	1.90098	0.129
1	1168124	G	A	1:1168124:G:A	Pathogenic	TRUE	B3GALT6	missense_variant	TRUE	0.9999422	NA	24.8	25.5	6.58114	R000022	1.90098	0.129
1	1168214	T	C	1:1168214:T:C	Pathogenic	TRUE	B3GALT6	missense_variant	TRUE	1	NA	23.3	26.6	7.68249	R000022	1.90098	0.129
1	1168583	T	A	1:1168583:T:A	Pathogenic	TRUE	B3GALT6	missense_variant	TRUE	1	NA	25.8	26.1	7.23228	R000022	1.90098	0.129
1	1167674	C	T	1:1167674:C:T	Pathogenic	TRUE	B3GALT6	missense_variant	TRUE	1	NA	24.2	22.9	3.89148	R000022	1.90098	0.129
1	1168276	C	G	1:1168276:C:G	Pathogenic	TRUE	B3GALT6	missense_variant	TRUE	1	NA	27.8	26.5	7.66699	R000022	1.90098	0.129
1	1168424	C	T	1:1168424:C:T	Pathogenic	TRUE	B3GALT6	missense_variant	TRUE	0.99999976	NA	34	33	13.1282	R000022	1.90098	0.129
1	1167858	C	T	1:1167858:C:T	Pathogenic	TRUE	B3GALT6	missense_variant	TRUE	1	NA	24.9	25.1	6.14727	R000022	1.90098	0.129
1	1168203	A	G	1:1168203:A:G	Pathogenic	TRUE	B3GALT6	missense_variant	TRUE	1	NA	24.6	27.2	8.34006	R000022	1.90098	0.129
1	1168307	G	A	1:1168307:G:A	Pathogenic	TRUE	B3GALT6	missense_variant	TRUE	1	NA	32	32	12.0706	R000022	1.90098	0.129
1	1168557	G	C	1:1168557:G:C	Pathogenic	TRUE	B3GALT6	missense_variant	TRUE	1	NA	25.7	28.1	9.28496	R000022	1.90098	0.129
1	1168277	G	C	1:1168277:G:C	Pathogenic	TRUE	B3GALT6	missense_variant	TRUE	0.9999974	NA	28.5	31	11.9395	R000022	1.90098	0.129
1	1168352	C	T	1:1168352:C:T	Pathogenic	TRUE	B3GALT6	missense_variant	TRUE	0.99999964	NA	24.6	23.9	4.89945	R000022	1.90098	0.129
1	1460622	T	G	1:1460622:T:G	Pathogenic	TRUE	ATAD3A	missense_variant&splice_region_variant	TRUE	NA	NA	25.5	24.4	5.45225	R000036	1.00912	5.751
1	1451416	T	G	1:1451416:T:G	Pathogenic	TRUE	ATAD3A	missense_variant	TRUE	NA	NA	24.4	23.6	4.58982	R000036	1.00912	5.751
1	1454346	C	T	1:1454346:C:T	Pathogenic	TRUE	ATAD3A	stop_gained	TRUE	NA	NA	37	40	19.5148	R000036	1.00912	5.751
1	1470750	G	A	1:1470750:G:A	Pathogenic	TRUE	TMEM240	missense_variant	TRUE	0.99986506	NA	33	27.3	8.46629	R000036	1.00912	23
1	1470996	G	A	1:1470996:G:A	Pathogenic	TRUE	TMEM240	missense_variant	TRUE	0.99999917	NA	28.8	26.5	7.60785	R000036	1.00912	23
1	1471103	G	A	1:1471103:G:A	Pathogenic	TRUE	TMEM240	missense_variant	TRUE	0.9999994	NA	23.3	21.7	3.17403	R000036	1.00912	23
1	1470772	G	C	1:1470772:G:C	Pathogenic	TRUE	TMEM240	stop_gained	TRUE	0.94105166	NA	38	51	30.5687	R000036	1.00912	23
1	2160306	G	A	1:2160306:G:A	Pathogenic	TRUE	SKI	missense_variant	TRUE	1	NA	18.01	23.8	4.82195	R000101	2.84774	0.075
1	2160306	G	T	1:2160306:G:T	Pathogenic	TRUE	SKI	missense_variant	TRUE	1	NA	17.63	23.8	4.77543	R000101	2.84774	0.075
1	2160305	G	T	1:2160305:G:T	Pathogenic	TRUE	SKI	missense_variant	TRUE	1	NA	24.7	24.4	5.43899	R000101	2.84774	0.075
1	2160296	T	C	1:2160296:T:C	Pathogenic	TRUE	SKI	missense_variant	TRUE	1	NA	14.23	21.4	3.09299	R000101	2.84774	0.075
1	2160299	C	G	1:2160299:C:G	Pathogenic	TRUE	SKI	missense_variant	TRUE	1	NA	16.78	20.6	2.94194	R000101	2.84774	0.075
1	2160267	T	G	1:2160267:T:G	Pathogenic	TRUE	SKI	missense_variant	TRUE	1	NA	17.06	21.7	3.1706	R000101	2.84774	0.075
1	2337965	G	C	1:2337965:G:C	Pathogenic	TRUE	PEX10	missense_variant	TRUE	0.99948347	NA	26.4	24.3	5.32869	R000108	1.665045	0.002
1	2338205	G	A	1:2338205:G:A	Pathogenic	TRUE	PEX10	stop_gained	TRUE	0.99991727	NA	38	42	21.5847	R000108	1.665045	0.002
1	2338337	G	A	1:2338337:G:A	Pathogenic	TRUE	PEX10	stop_gained	TRUE	0.9455866	NA	36	37	17.0545	R000108	1.665045	0.002
1	2338000	C	A	1:2338000:C:A	Pathogenic	TRUE	PEX10	stop_gained	TRUE	0.99868006	NA	41	49	28.4973	R000108	1.665045	0.002
1	2338232	G	A	1:2338232:G:A	Pathogenic	TRUE	PEX10	stop_gained	TRUE	0.99238765	NA	37	41	20.2959	R000108	1.665045	0.002
1	2343940	A	G	1:2343940:A:G	Pathogenic	TRUE	PEX10	start_lost	TRUE	1	NA	23.1	22.6	3.68806	R000108	1.665045	0.002
1	3301811	C	A	1:3301811:C:A	Pathogenic	TRUE	PRDM16	stop_gained	TRUE	0.01823416	NA	25.9	33	13.1678	R000155	1.373685	12.25
1	3331180	T	C	1:3331180:T:C	Pathogenic	TRUE	PRDM16	missense_variant	TRUE	0.51436406	NA	26	26.3	7.45474	R000155	1.373685	12.25
1	3328865	A	T	1:3328865:A:T	Pathogenic	TRUE	PRDM16	stop_gained	TRUE	0.99992096	NA	39	46	26.1857	R000155	1.373685	12.25
1	3755660	A	C	1:3755660:A:C	Pathogenic	TRUE	CEP104	stop_gained	TRUE	0.954988	NA	35	35	15.2127	R000165	1.6158	3.313
1	3761541	G	A	1:3761541:G:A	Pathogenic	TRUE	CEP104	stop_gained	TRUE	0.03821131	NA	36	37	16.6984	R000165	1.6158	3.313
1	5965750	G	A	1:5965750:G:A	Pathogenic	TRUE	NPHP4	stop_gained	TRUE	0.0015554026	NA	39	40	19.5227	R000255	1.308325	0.001
1	6046338	C	T	1:6046338:C:T	Pathogenic	TRUE	NPHP4	stop_gained	TRUE	0.9102075	NA	36	36	15.7827	R000255	1.308325	0.001
1	5964809	G	A	1:5964809:G:A	Pathogenic	TRUE	NPHP4	stop_gained	TRUE	0.008597158	NA	40	46	25.3061	R000255	1.308325	0.001
1	5947454	G	A	1:5947454:G:A	Pathogenic	TRUE	NPHP4	stop_gained	TRUE	0.83329695	NA	35	36	16.0347	R000254	1.0464	0.001
1	5927947	G	A	1:5927947:G:A	Pathogenic	TRUE	NPHP4	stop_gained	TRUE	0.8664168	NA	38	38	18.0806	R000252	1.58242	0.001
1	5947463	C	A	1:5947463:C:A	Pathogenic	TRUE	NPHP4	stop_gained	TRUE	0.9391874	NA	37	38	17.5465	R000254	1.0464	0.001
1	5993281	G	A	1:5993281:G:A	Pathogenic	TRUE	NPHP4	stop_gained	TRUE	0.9984847	NA	37	36	16.2496	R000255	1.308325	0.001
1	5947496	G	A	1:5947496:G:A	Pathogenic	TRUE	NPHP4	stop_gained	TRUE	0.7889146	NA	37	40	19.7212	R000254	1.0464	0.001
1	5964848	G	A	1:5964848:G:A	Pathogenic	TRUE	NPHP4	stop_gained	TRUE	0.8809655	NA	37	36	16.3052	R000255	1.308325	0.001
1	5935006	A	G	1:5935006:A:G	Pathogenic	TRUE	NPHP4	missense_variant	TRUE	0.24669597	NA	25.6	25.6	6.66771	R000252	1.58242	0.001
1	5987793	C	A	1:5987793:C:A	Pathogenic	TRUE	NPHP4	stop_gained	TRUE	0.000120836616	NA	35	35	14.9731	R000255	1.308325	0.001
1	6485279	G	A	1:6485279:G:A	Pathogenic	TRUE	ESPN	stop_gained	TRUE	0.9935634	NA	37	40	20.2483	R000274	5.21355	23.4
1	6512152	G	A	1:6512152:G:A	Pathogenic	TRUE	ESPN	missense_variant	TRUE	NA	NA	34	25.2	6.24624	R000276	3.773035	23.4
1	6511986	A	C	1:6511986:A:C	Pathogenic	TRUE	ESPN	missense_variant	TRUE	NA	NA	24.1	22.6	3.64223	R000276	3.773035	23.4
1	6530920	G	A	1:6530920:G:A	Pathogenic	TRUE	PLEKHG5	stop_gained	TRUE	0.99998665	NA	37	40	19.47	R000277	2.58344	28.3
1	6529202	C	A	1:6529202:C:A	Pathogenic	TRUE	PLEKHG5	stop_gained	TRUE	0.7723887	NA	42	41	21.1643	R000276	3.773035	28.3
1	6529298	G	A	1:6529298:G:A	Pathogenic	TRUE	PLEKHG5	stop_gained	TRUE	0.9995515	NA	37	39	18.4939	R000276	3.773035	28.3
1	6533121	G	T	1:6533121:G:T	Pathogenic	TRUE	PLEKHG5	stop_gained	TRUE	0.24502054	NA	26.8	27.2	8.34153	R000277	2.58344	28.3
1	6528438	C	G	1:6528438:C:G	Pathogenic	TRUE	PLEKHG5	missense_variant	TRUE	0.9931768	NA	34	31	11.7901	R000276	3.773035	28.3
1	6528354	G	A	1:6528354:G:A	Pathogenic	TRUE	PLEKHG5	stop_gained	TRUE	0.03382259	NA	37	38	18.0697	R000276	3.773035	28.3
1	7700562	G	T	1:7700562:G:T	Pathogenic	TRUE	CAMTA1	stop_gained	TRUE	0.0974917	NA	41	42	21.9388	R000348	1.3257	3.313
1	7725246	G	A	1:7725246:G:A	Pathogenic	TRUE	CAMTA1	stop_gained	TRUE	0.9998902	NA	41	53	32.6	R000350	1.85517	3.313
1	7792537	C	T	1:7792537:C:T	Pathogenic	TRUE	CAMTA1	stop_gained	TRUE	0.69798446	NA	43	39	18.4511	R000355	1.6136	3.313
1	7804943	C	T	1:7804943:C:T	Pathogenic	TRUE	CAMTA1	stop_gained	TRUE	0.1323047	NA	46	42	21.8825	R000355	1.6136	3.313
1	7798291	C	T	1:7798291:C:T	Pathogenic	TRUE	CAMTA1	stop_gained	TRUE	7.445122e-05	NA	40	39	19.2138	R000355	1.6136	3.313
1	8044990	A	C	1:8044990:A:C	Pathogenic	TRUE	PARK7	missense_variant	TRUE	0.00077764835	NA	25.1	25.3	6.38687	R000361	2.03757	0.007
1	8025485	G	C	1:8025485:G:C	Pathogenic	TRUE	PARK7	missense_variant&splice_region_variant	TRUE	0.581838	NA	22.4	24.8	5.88303	R000361	2.03757	0.007
1	8025426	C	T	1:8025426:C:T	Pathogenic	TRUE	PARK7	stop_gained	TRUE	0.6825115	NA	37	37	17.0639	R000361	2.03757	0.007
1	8045041	T	C	1:8045041:T:C	Pathogenic	TRUE	PARK7	missense_variant	TRUE	0.071561396	NA	24.7	24	5.03585	R000361	2.03757	0.007
1	8025408	G	T	1:8025408:G:T	Pathogenic	TRUE	PARK7	missense_variant	TRUE	0.85936147	NA	1.608	9.96	0.891989	R000361	2.03757	0.007
1	8022923	G	A	1:8022923:G:A	Pathogenic	TRUE	PARK7	missense_variant	TRUE	0.95174044	NA	24.6	24.3	5.39204	R000361	2.03757	0.007
1	8386016	C	T	1:8386016:C:T	Pathogenic	TRUE	SLC45A1	missense_variant	TRUE	0.0023433608	NA	22.2	19.23	2.72739	R000376	1.558895	3.313
1	8418276	T	C	1:8418276:T:C	Pathogenic	TRUE	RERE	missense_variant	TRUE	0.5935645	NA	23.4	28.4	9.62273	R000376	1.558895	3.313
1	8419976	C	T	1:8419976:C:T	Pathogenic	TRUE	RERE	missense_variant	TRUE	0.97629046	NA	24.3	26.2	7.2993	R000376	1.558895	3.313
1	8419856	G	A	1:8419856:G:A	Pathogenic	TRUE	RERE	stop_gained	TRUE	0.30128127	NA	35	36	15.5018	R000376	1.558895	3.313
1	8418292	G	A	1:8418292:G:A	Pathogenic	TRUE	RERE	missense_variant	TRUE	0.9988311	NA	23.8	28.4	9.69127	R000376	1.558895	3.313
1	8418295	A	G	1:8418295:A:G	Pathogenic	TRUE	RERE	missense_variant	TRUE	0.9997955	NA	24.4	31	11.8	R000376	1.558895	3.313
1	9322320	C	G	1:9322320:C:G	Pathogenic	TRUE	H6PD	stop_gained	TRUE	0.9871165	NA	35	36	16.0773	R000418	2.33129	23.4
1	9322332	G	A	1:9322332:G:A	Pathogenic	TRUE	H6PD	synonymous_variant	FALSE	0.9971546	NA	11.06	10.43	0.969967	R000418	2.33129	23.4
1	9323628	G	A	1:9323628:G:A	Pathogenic	TRUE	H6PD	missense_variant	TRUE	0.99991727	NA	27.2	28.8	10.0912	R000418	2.33129	23.4
1	9787015	C	T	1:9787015:C:T	Pathogenic	TRUE	PIK3CD	stop_gained	TRUE	0.9715549	NA	40	39	18.4371	R000442	2.09054	23.8
1	9779982	T	C	1:9779982:T:C	Pathogenic	TRUE	PIK3CD	missense_variant	TRUE	NA	NA	23.7	24.5	5.59266	R000442	2.09054	23.8
1	9777666	C	A	1:9777666:C:A	Pathogenic	TRUE	PIK3CD	missense_variant	TRUE	0.99998057	NA	25.7	21.3	3.08638	R000442	2.09054	23.8
1	9787030	G	A	1:9787030:G:A	Pathogenic	TRUE	PIK3CD	missense_variant	TRUE	0.984221	NA	31	24.7	5.7185	R000442	2.09054	23.8
1	9782138	C	T	1:9782138:C:T	Pathogenic	TRUE	PIK3CD	stop_gained	TRUE	0.980949	NA	41	40	20.1055	R000442	2.09054	23.8
1	9780851	G	A	1:9780851:G:A	Pathogenic	TRUE	PIK3CD	missense_variant	TRUE	0.9988187	NA	26	24.8	5.86839	R000442	2.09054	23.8
1	10042419	A	G	1:10042419:A:G	Pathogenic	TRUE	NMNAT1	missense_variant	TRUE	0.73274934	NA	19.31	22.4	3.4656	R000457	1.75807	0.001
1	10032156	G	A	1:10032156:G:A	Pathogenic	TRUE	NMNAT1	missense_variant	TRUE	0.8765784	NA	25.5	23.5	4.54935	R000457	1.75807	0.001
1	10035730	C	T	1:10035730:C:T	Pathogenic	TRUE	NMNAT1	missense_variant	TRUE	0.39147606	NA	35	32	12.8977	R000457	1.75807	0.001
1	10032132	A	G	1:10032132:A:G	Pathogenic	TRUE	NMNAT1	start_lost	TRUE	0.004275303	NA	24.7	22.4	3.51	R000457	1.75807	0.001
1	10041108	G	T	1:10041108:G:T	Pathogenic	TRUE	NMNAT1	stop_gained	TRUE	0.8064882	NA	36	35	15.0054	R000457	1.75807	0.001
1	10042426	G	A	1:10042426:G:A	Pathogenic	TRUE	NMNAT1	stop_gained	TRUE	5.230965e-05	NA	39	40	19.9703	R000457	1.75807	0.001
1	10035739	A	G	1:10035739:A:G	Pathogenic	TRUE	NMNAT1	missense_variant	TRUE	0.0022825468	NA	26	25.1	6.13453	R000457	1.75807	0.001
1	10041165	A	T	1:10041165:A:T	Pathogenic	TRUE	NMNAT1	stop_gained	TRUE	0.0025720238	NA	38	36	15.5419	R000457	1.75807	0.001
1	10042376	C	G	1:10042376:C:G	Pathogenic	TRUE	NMNAT1	missense_variant	TRUE	0.013192661	NA	23	16.14	2.05721	R000457	1.75807	0.001
1	10042538	C	T	1:10042538:C:T	Pathogenic	TRUE	NMNAT1	missense_variant	TRUE	1.2736724e-07	NA	24.2	23.9	4.90188	R000457	1.75807	0.001
1	10042736	A	G	1:10042736:A:G	Pathogenic	TRUE	NMNAT1	missense_variant	TRUE	0.91864747	NA	20.1	24	4.983	R000457	1.75807	0.001
1	10042635	T	C	1:10042635:T:C	Pathogenic	TRUE	NMNAT1	missense_variant	TRUE	0.23997469	NA	27.6	27.3	8.51154	R000457	1.75807	0.001
1	10042757	T	C	1:10042757:T:C	Pathogenic	TRUE	NMNAT1	stop_lost	TRUE	0.9987602	NA	10.1	8.559	0.714149	R000457	1.75807	0.001
1	10035779	T	C	1:10035779:T:C	Pathogenic	TRUE	NMNAT1	missense_variant	TRUE	0.29829547	NA	24.2	23.6	4.64153	R000457	1.75807	0.001
1	10042688	G	A	1:10042688:G:A	Pathogenic	TRUE	NMNAT1	missense_variant	TRUE	0.0008048902	NA	23.3	23.1	4.08221	R000457	1.75807	0.001
1	10035733	G	T	1:10035733:G:T	Pathogenic	TRUE	NMNAT1	missense_variant	TRUE	2.9367808e-05	NA	24.1	20.6	2.93804	R000457	1.75807	0.001
1	10042628	C	T	1:10042628:C:T	Pathogenic	TRUE	NMNAT1	missense_variant	TRUE	0.030165069	NA	35	30	11.3951	R000457	1.75807	0.001
1	10042629	G	T	1:10042629:G:T	Pathogenic	TRUE	NMNAT1	missense_variant	TRUE	0.29203013	NA	32	25.7	6.81526	R000457	1.75807	0.001
1	10035827	T	G	1:10035827:T:G	Pathogenic	TRUE	NMNAT1	missense_variant	TRUE	0.47424984	NA	27.7	26.4	7.56492	R000457	1.75807	0.001
1	10042548	T	C	1:10042548:T:C	Pathogenic	TRUE	NMNAT1	missense_variant	TRUE	9.835823e-07	NA	27.6	27.6	8.73265	R000457	1.75807	0.001
1	10042370	G	T	1:10042370:G:T	Pathogenic	TRUE	NMNAT1	missense_variant	TRUE	0.004195752	NA	24.3	22.7	3.76822	R000457	1.75807	0.001
1	10042562	G	T	1:10042562:G:T	Pathogenic	TRUE	NMNAT1	stop_gained	TRUE	3.1318217e-07	NA	43	40	19.8753	R000457	1.75807	0.001
1	10318660	A	T	1:10318660:A:T	Pathogenic	TRUE	KIF1B	missense_variant	TRUE	0.058104083	NA	27.6	27.5	8.62676	R000464	1.70546	14.95
1	10684462	C	T	1:10684462:C:T	Pathogenic	TRUE	PEX14	stop_gained	TRUE	0.9999645	NA	43	42	22.1339	R000481	2.992575	4.091
1	11082349	G	A	1:11082349:G:A	Pathogenic	TRUE	TARDBP	missense_variant	TRUE	0.018865371	NA	20.7	23.1	4.09582	R000489	2.03494	0.001
1	11082347	G	T	1:11082347:G:T	Pathogenic	TRUE	TARDBP	missense_variant	TRUE	0.01876579	NA	18.89	23	4.05794	R000489	2.03494	0.001
1	11082347	G	C	1:11082347:G:C	Pathogenic	TRUE	TARDBP	missense_variant	TRUE	0.01876579	NA	14.11	22.4	3.47952	R000489	2.03494	0.001
1	11082266	A	G	1:11082266:A:G	Pathogenic	TRUE	TARDBP	missense_variant	TRUE	0.067129366	NA	9.639	18.15	2.52604	R000489	2.03494	0.001
1	11082619	T	G	1:11082619:T:G	Pathogenic	TRUE	TARDBP	missense_variant	TRUE	0.03440016	NA	22.7	26	7.07159	R000489	2.03494	0.001
1	11082501	C	A	1:11082501:C:A	Pathogenic	TRUE	TARDBP	missense_variant	TRUE	0.00010146773	NA	14.46	19.64	2.79764	R000489	2.03494	0.001
1	11082509	G	T	1:11082509:G:T	Pathogenic	TRUE	TARDBP	missense_variant	TRUE	0.0001025629	NA	23.2	23.1	4.06673	R000489	2.03494	0.001
1	11082475	A	G	1:11082475:A:G	Pathogenic	TRUE	TARDBP	missense_variant	TRUE	3.0995698e-06	NA	8.93	22.6	3.65021	R000489	2.03494	0.001
1	11082521	A	G	1:11082521:A:G	Pathogenic	TRUE	TARDBP	missense_variant	TRUE	0.006342981	NA	0.718	20.7	2.96233	R000489	2.03494	0.001
1	11082494	A	G	1:11082494:A:G	Pathogenic	TRUE	TARDBP	missense_variant	TRUE	0.11086133	NA	10.21	27	8.16156	R000489	2.03494	0.001
1	11082358	G	A	1:11082358:G:A	Pathogenic	TRUE	TARDBP	missense_variant	TRUE	0.038385514	NA	22.6	23.1	4.15274	R000489	2.03494	0.001
1	11082253	A	G	1:11082253:A:G	Pathogenic	TRUE	TARDBP	missense_variant	TRUE	0.5291822	NA	24.7	28.9	10.2063	R000489	2.03494	0.001
1	11082457	C	A	1:11082457:C:A	Pathogenic	TRUE	TARDBP	missense_variant	TRUE	0.00029192615	NA	19.49	24.4	5.49377	R000489	2.03494	0.001
1	11082409	G	A	1:11082409:G:A	Pathogenic	TRUE	TARDBP	missense_variant	TRUE	0.7455496	NA	18.79	23.1	4.10086	R000489	2.03494	0.001
1	11174437	C	A	1:11174437:C:A	Pathogenic	TRUE	MTOR	missense_variant	TRUE	2.601867e-06	NA	35	33	13.2875	R000494	2.05789	24.6
1	11288729	C	T	1:11288729:C:T	Pathogenic	TRUE	MTOR	missense_variant	TRUE	0.06876356	NA	29	25.9	6.96276	R000501	2.24585	24.6
1	11177096	C	T	1:11177096:C:T	Pathogenic	TRUE	MTOR	missense_variant	TRUE	0.7240246	NA	34	29.4	10.7363	R000494	2.05789	24.6
1	11174395	A	G	1:11174395:A:G	Pathogenic	TRUE	MTOR	missense_variant	TRUE	4.6878522e-05	NA	33	33	13.154	R000494	2.05789	24.6
1	11174395	A	T	1:11174395:A:T	Pathogenic	TRUE	MTOR	missense_variant	TRUE	4.6878522e-05	NA	31	32	12.6662	R000494	2.05789	24.6
1	11188164	G	A	1:11188164:G:A	Pathogenic	TRUE	MTOR	missense_variant	TRUE	0.06367495	NA	32	32	12.1897	R000494	2.05789	24.6
1	11174420	C	T	1:11174420:C:T	Pathogenic	TRUE	MTOR	missense_variant	TRUE	0.9301634	NA	35	34	13.9022	R000494	2.05789	24.6
1	11217312	A	C	1:11217312:A:C	Pathogenic	TRUE	MTOR	missense_variant	TRUE	0.08811666	NA	28.1	32	12.23	R000496	3.09312	24.6
1	11217230	C	A	1:11217230:C:A	Pathogenic	TRUE	MTOR	missense_variant	TRUE	0.79165256	NA	33	29.3	10.6434	R000496	3.09312	24.6
1	11169374	T	A	1:11169374:T:A	Pathogenic	TRUE	MTOR	missense_variant	TRUE	0.44464085	NA	33	28.1	9.29455	R000494	2.05789	24.6
1	11190804	C	T	1:11190804:C:T	Pathogenic	TRUE	MTOR	missense_variant	TRUE	0.24701303	NA	33	26.3	7.43624	R000494	2.05789	24.6
1	11204792	C	T	1:11204792:C:T	Pathogenic	TRUE	MTOR	missense_variant	TRUE	0.8551545	NA	26	28.6	9.90354	R000496	3.09312	24.6
1	11333943	A	G	1:11333943:A:G	Pathogenic	TRUE	UBIAD1	missense_variant	TRUE	0.9999969	NA	25.4	25.5	6.58474	R000503	2.62043	23.8
1	11334117	G	C	1:11334117:G:C	Pathogenic	TRUE	UBIAD1	missense_variant&splice_region_variant	TRUE	0.99447834	NA	27.4	34	14.288	R000503	2.62043	23.8
1	11333893	A	G	1:11333893:A:G	Pathogenic	TRUE	UBIAD1	missense_variant	TRUE	0.99819905	NA	24.9	25.1	6.19124	R000503	2.62043	23.8
1	11334112	C	T	1:11334112:C:T	Pathogenic	TRUE	UBIAD1	missense_variant	TRUE	0.6616381	NA	31	30	11.3676	R000503	2.62043	23.8
1	11345701	G	A	1:11345701:G:A	Pathogenic	TRUE	UBIAD1	missense_variant&splice_region_variant	TRUE	0.32450524	NA	26.6	34	14.0932	R000504	2.299895	23.8
1	11345879	C	G	1:11345879:C:G	Pathogenic	TRUE	UBIAD1	missense_variant	TRUE	0.9939546	NA	27.3	25.6	6.65889	R000504	2.299895	23.8
1	11345866	A	G	1:11345866:A:G	Pathogenic	TRUE	UBIAD1	missense_variant	TRUE	0.99397546	NA	25.8	26.4	7.53656	R000504	2.299895	23.8
1	11333923	A	G	1:11333923:A:G	Pathogenic	TRUE	UBIAD1	missense_variant	TRUE	0.99999475	NA	27.2	26.6	7.72898	R000503	2.62043	23.8
1	11334099	T	C	1:11334099:T:C	Pathogenic	TRUE	UBIAD1	missense_variant	TRUE	0.9991642	NA	28.4	33	13.42	R000503	2.62043	23.8
1	11345727	G	A	1:11345727:G:A	Pathogenic	TRUE	UBIAD1	missense_variant	TRUE	0.0045345	NA	25.9	29.8	11.1143	R000504	2.299895	23.8
1	11736983	A	T	1:11736983:A:T	Pathogenic	TRUE	MAD2L2	missense_variant	TRUE	0.25502083	NA	24.5	28.4	9.6325	R000531	2.45797	25.989
1	11854919	G	A	1:11854919:G:A	Pathogenic	TRUE	MTHFR	missense_variant&splice_region_variant	TRUE	0.003872947	NA	35	35	14.492	R000535	3.430305	0.046
1	11854086	C	A	1:11854086:C:A	Pathogenic	TRUE	MTHFR	stop_gained	TRUE	0.83685887	NA	38	41	20.6598	R000535	3.430305	0.046
1	11861305	A	G	1:11861305:A:G	Pathogenic	TRUE	MTHFR	missense_variant	TRUE	0.011865711	NA	28.1	29.2	10.5425	R000535	3.430305	0.046
1	11855171	A	C	1:11855171:A:C	Pathogenic	TRUE	MTHFR	missense_variant	TRUE	0.99007577	NA	27.6	25.4	6.46534	R000535	3.430305	0.046
1	11856439	G	T	1:11856439:G:T	Pathogenic	TRUE	MTHFR	missense_variant	TRUE	0.13378535	NA	24.7	24.3	5.34149	R000535	3.430305	0.046
1	11861449	G	A	1:11861449:G:A	Pathogenic	TRUE	MTHFR	missense_variant	TRUE	0.007669779	NA	34	32	12.7934	R000535	3.430305	0.046
1	11856274	A	C	1:11856274:A:C	Pathogenic	TRUE	MTHFR	missense_variant	TRUE	0.9579195	NA	26.7	24.6	5.63403	R000535	3.430305	0.046
1	11856279	C	A	1:11856279:C:A	Pathogenic	TRUE	MTHFR	missense_variant	TRUE	0.99735403	NA	32	26.6	7.70907	R000535	3.430305	0.046
1	11851273	C	T	1:11851273:C:T	Pathogenic	TRUE	MTHFR	missense_variant	TRUE	0.9995579	NA	22.9	23	4.00505	R000535	3.430305	0.046
1	11854442	C	T	1:11854442:C:T	Pathogenic	TRUE	MTHFR	synonymous_variant	FALSE	0.9689238	NA	11.94	0.146	0.0659417	R000535	3.430305	0.046
1	11856370	T	G	1:11856370:T:G	Pathogenic	TRUE	MTHFR	missense_variant	TRUE	0.0260414	NA	24.3	22.5	3.60762	R000535	3.430305	0.046
1	11855182	C	T	1:11855182:C:T	Pathogenic	TRUE	MTHFR	missense_variant	TRUE	0.38850328	NA	27.4	24.1	5.15509	R000535	3.430305	0.046
1	11853978	A	C	1:11853978:A:C	Pathogenic	TRUE	MTHFR	missense_variant	TRUE	0.576492	NA	27.1	28.7	9.96573	R000535	3.430305	0.046
1	11862998	C	G	1:11862998:C:G	Pathogenic	TRUE	MTHFR	missense_variant	TRUE	0.96824336	NA	28	26	7.12904	R000535	3.430305	0.046
1	11862972	G	A	1:11862972:G:A	Pathogenic	TRUE	MTHFR	stop_gained	TRUE	0.98715335	NA	37	36	16.1727	R000535	3.430305	0.046
1	11863019	C	T	1:11863019:C:T	Pathogenic	TRUE	MTHFR	missense_variant	TRUE	0.92872053	NA	24.6	24.2	5.26129	R000535	3.430305	0.046
1	11854838	T	C	1:11854838:T:C	Pathogenic	TRUE	MTHFR	missense_variant	TRUE	0.0968967	NA	24	24.2	5.23627	R000535	3.430305	0.046
1	11854910	G	A	1:11854910:G:A	Pathogenic	TRUE	MTHFR	missense_variant	TRUE	0.13328707	NA	31	26.8	7.98774	R000535	3.430305	0.046
1	11853977	T	C	1:11853977:T:C	Pathogenic	TRUE	MTHFR	missense_variant	TRUE	0.23157336	NA	27.4	28.6	9.88129	R000535	3.430305	0.046
1	11854880	G	A	1:11854880:G:A	Pathogenic	TRUE	MTHFR	stop_gained	TRUE	0.825343	NA	37	38	17.8054	R000535	3.430305	0.046
1	11861277	G	A	1:11861277:G:A	Pathogenic	TRUE	MTHFR	missense_variant	TRUE	0.009194701	NA	26.7	25	6.11707	R000535	3.430305	0.046
1	11860308	G	A	1:11860308:G:A	Pathogenic	TRUE	MTHFR	stop_gained	TRUE	0.042059753	NA	40	43	22.5149	R000535	3.430305	0.046
1	11856363	G	A	1:11856363:G:A	Pathogenic	TRUE	MTHFR	missense_variant	TRUE	0.2195743	NA	27.3	25.1	6.18897	R000535	3.430305	0.046
1	11852361	C	A	1:11852361:C:A	Pathogenic	TRUE	MTHFR	missense_variant	TRUE	0.950349	NA	34	24.7	5.80854	R000535	3.430305	0.046
1	11851292	A	C	1:11851292:A:C	Pathogenic	TRUE	MTHFR	missense_variant	TRUE	0.6743472	NA	26.3	27.6	8.83492	R000535	3.430305	0.046
1	11863037	C	T	1:11863037:C:T	Pathogenic	TRUE	MTHFR	missense_variant	TRUE	0.9127811	NA	22.9	21.7	3.17097	R000535	3.430305	0.046
1	11854892	G	A	1:11854892:G:A	Pathogenic	TRUE	MTHFR	missense_variant	TRUE	0.97756416	NA	24.2	22.6	3.63925	R000535	3.430305	0.046
1	11854864	C	T	1:11854864:C:T	Pathogenic	TRUE	MTHFR	missense_variant	TRUE	0.92258716	NA	35	32	12.2316	R000535	3.430305	0.046
1	11850825	A	G	1:11850825:A:G	Pathogenic	TRUE	MTHFR	missense_variant	TRUE	0.5612793	NA	21.8	22.7	3.73552	R000535	3.430305	0.046
1	11850900	G	C	1:11850900:G:C	Pathogenic	TRUE	MTHFR	missense_variant	TRUE	0.9988555	NA	26.9	27.9	9.11479	R000535	3.430305	0.046
1	11862941	G	C	1:11862941:G:C	Pathogenic	TRUE	MTHFR	stop_gained	TRUE	0.9989134	NA	39	39	18.754	R000535	3.430305	0.046
1	11851268	C	T	1:11851268:C:T	Pathogenic	TRUE	MTHFR	stop_gained	TRUE	0.9998857	NA	47	52	31.9285	R000535	3.430305	0.046
1	11855218	A	G	1:11855218:A:G	Pathogenic	TRUE	MTHFR	missense_variant	TRUE	0.9972488	NA	32	29.3	10.5947	R000535	3.430305	0.046
1	11850739	A	G	1:11850739:A:G	Pathogenic	TRUE	MTHFR	stop_lost	TRUE	0.999681	NA	11.3	8.563	0.714573	R000535	3.430305	0.046
1	11861253	T	G	1:11861253:T:G	Pathogenic	TRUE	MTHFR	missense_variant	TRUE	0.99448216	NA	15.6	19.19	2.72065	R000535	3.430305	0.046
1	11853964	C	T	1:11853964:C:T	Pathogenic	TRUE	MTHFR	splice_region_variant&synonymous_variant	FALSE	0.017587204	NA	15.38	22.8	3.83085	R000535	3.430305	0.046
1	11855215	T	C	1:11855215:T:C	Pathogenic	TRUE	MTHFR	missense_variant	TRUE	0.9995098	NA	25.5	25.7	6.75163	R000535	3.430305	0.046
1	11851317	G	A	1:11851317:G:A	Pathogenic	TRUE	MTHFR	stop_gained	TRUE	0.988908	NA	43	43	23.0887	R000535	3.430305	0.046
1	11863020	G	A	1:11863020:G:A	Pathogenic	TRUE	MTHFR	stop_gained	TRUE	0.9996643	NA	35	35	15.2852	R000535	3.430305	0.046
1	11856456	C	T	1:11856456:C:T	Pathogenic	TRUE	MTHFR	missense_variant&splice_region_variant	TRUE	0.834711	NA	33	34	14.3886	R000535	3.430305	0.046
1	11855173	A	G	1:11855173:A:G	Pathogenic	TRUE	MTHFR	missense_variant	TRUE	0.99414355	NA	23.5	24.1	5.11344	R000535	3.430305	0.046
1	11856283	G	A	1:11856283:G:A	Pathogenic	TRUE	MTHFR	missense_variant	TRUE	0.4293524	NA	27.6	26.4	7.52214	R000535	3.430305	0.046
1	11850915	A	G	1:11850915:A:G	Pathogenic	TRUE	MTHFR	missense_variant	TRUE	0.99921453	NA	28.9	31	11.7682	R000535	3.430305	0.046
1	11861223	C	T	1:11861223:C:T	Pathogenic	TRUE	MTHFR	missense_variant	TRUE	0.0006228737	NA	35	32	12.9868	R000535	3.430305	0.046
1	12020742	C	T	1:12020742:C:T	Pathogenic	TRUE	PLOD1	stop_gained	TRUE	0.9984419	NA	39	40	19.7262	R000544	1.77676	6.844
1	12010478	C	T	1:12010478:C:T	Pathogenic	TRUE	PLOD1	stop_gained	TRUE	0.87231755	NA	37	38	17.773	R000544	1.77676	6.844
1	12014890	C	T	1:12014890:C:T	Pathogenic	TRUE	PLOD1	stop_gained	TRUE	0.9966258	NA	34	35	14.5583	R000544	1.77676	6.844
1	12018684	C	T	1:12018684:C:T	Pathogenic	TRUE	PLOD1	stop_gained	TRUE	0.9506398	NA	35	36	15.8566	R000544	1.77676	6.844
1	12030807	G	C	1:12030807:G:C	Pathogenic	TRUE	PLOD1	missense_variant	TRUE	0.033581786	NA	34	34	14.1033	R000545	2.15672	6.844
1	12032932	C	T	1:12032932:C:T	Pathogenic	TRUE	PLOD1	stop_gained	TRUE	0.17798206	NA	43	43	23.2002	R000545	2.15672	6.844
1	12020706	C	T	1:12020706:C:T	Pathogenic	TRUE	PLOD1	stop_gained	TRUE	0.53210145	NA	35	36	15.5102	R000544	1.77676	6.844
1	12025599	C	G	1:12025599:C:G	Pathogenic	TRUE	PLOD1	stop_gained	TRUE	0.039124195	NA	37	40	20.2638	R000544	1.77676	6.844
1	12025628	G	A	1:12025628:G:A	Pathogenic	TRUE	PLOD1	stop_gained	TRUE	0.9996202	NA	38	44	24.0382	R000544	1.77676	6.844
1	12008101	C	T	1:12008101:C:T	Pathogenic	TRUE	PLOD1	stop_gained	TRUE	0.61345875	NA	36	36	16.0982	R000544	1.77676	6.844
1	12062090	C	T	1:12062090:C:T	Pathogenic	TRUE	MFN2	missense_variant	TRUE	0.026751999	NA	34	27	8.16658	R000547	2.12625	5.033
1	12058855	G	T	1:12058855:G:T	Pathogenic	TRUE	MFN2	missense_variant	TRUE	0.99979645	NA	28.9	28.3	9.57835	R000547	2.12625	5.033
1	12052717	G	A	1:12052717:G:A	Pathogenic	TRUE	MFN2	missense_variant	TRUE	0.9240232	NA	30	32	12.3701	R000547	2.12625	5.033
1	12052721	G	C	1:12052721:G:C	Pathogenic	TRUE	MFN2	missense_variant	TRUE	0.94505554	NA	23.9	22.3	3.44135	R000547	2.12625	5.033
1	12069756	C	G	1:12069756:C:G	Pathogenic	TRUE	MFN2	stop_gained	TRUE	0.99995387	NA	43	45	24.5436	R000547	2.12625	5.033
1	12071599	C	T	1:12071599:C:T	Pathogenic	TRUE	MFN2	stop_gained	TRUE	0.99101853	NA	48	51	30.6061	R000547	2.12625	5.033
1	12071604	C	A	1:12071604:C:A	Pathogenic	TRUE	MFN2	stop_gained	TRUE	1.1996992e-09	NA	40	43	22.8997	R000547	2.12625	5.033
1	12071604	C	G	1:12071604:C:G	Pathogenic	TRUE	MFN2	stop_gained	TRUE	1.1996992e-09	NA	40	43	22.8295	R000547	2.12625	5.033
1	12059087	C	G	1:12059087:C:G	Pathogenic	TRUE	MFN2	missense_variant	TRUE	0.99978095	NA	27.5	26.2	7.32766	R000547	2.12625	5.033
1	12058844	C	T	1:12058844:C:T	Pathogenic	TRUE	MFN2	missense_variant	TRUE	0.00016800335	NA	25.6	26.8	7.97825	R000547	2.12625	5.033
1	12059054	T	G	1:12059054:T:G	Pathogenic	TRUE	MFN2	missense_variant	TRUE	0.97767043	NA	32	29.1	10.372	R000547	2.12625	5.033
1	12052746	C	T	1:12052746:C:T	Pathogenic	TRUE	MFN2	missense_variant&splice_region_variant	TRUE	0.99949825	NA	34	26.9	8.00795	R000547	2.12625	5.033
1	12071569	T	G	1:12071569:T:G	Pathogenic	TRUE	MFN2	missense_variant	TRUE	0.28703406	NA	24.4	22.4	3.47892	R000547	2.12625	5.033
1	12071567	G	C	1:12071567:G:C	Pathogenic	TRUE	MFN2	missense_variant	TRUE	0.005894091	NA	27	24.8	5.83952	R000547	2.12625	5.033
1	12059066	G	A	1:12059066:G:A	Pathogenic	TRUE	MFN2	missense_variant	TRUE	0.9990362	NA	32	28.8	10.0486	R000547	2.12625	5.033
1	12059066	G	T	1:12059066:G:T	Pathogenic	TRUE	MFN2	missense_variant	TRUE	0.9990362	NA	32	27.3	8.41792	R000547	2.12625	5.033
1	12067274	C	G	1:12067274:C:G	Pathogenic	TRUE	MFN2	stop_gained	TRUE	0.9970305	NA	35	35	15.2207	R000547	2.12625	5.033
1	12059112	G	A	1:12059112:G:A	Pathogenic	TRUE	MFN2	missense_variant	TRUE	0.1350637	NA	34	33	13.0946	R000547	2.12625	5.033
1	12059112	G	T	1:12059112:G:T	Pathogenic	TRUE	MFN2	missense_variant	TRUE	0.1350637	NA	34	32	12.7221	R000547	2.12625	5.033
1	12058930	C	T	1:12058930:C:T	Pathogenic	TRUE	MFN2	stop_gained	TRUE	0.99621767	NA	41	41	20.4071	R000547	2.12625	5.033
1	12052698	A	T	1:12052698:A:T	Pathogenic	TRUE	MFN2	missense_variant	TRUE	0.99749184	NA	29.5	27.5	8.63176	R000547	2.12625	5.033
1	12052641	G	T	1:12052641:G:T	Pathogenic	TRUE	MFN2	missense_variant	TRUE	0.020121915	NA	24.7	23.4	4.36436	R000547	2.12625	5.033
1	12064086	C	T	1:12064086:C:T	Pathogenic	TRUE	MFN2	stop_gained	TRUE	0.10120587	NA	40	38	17.7608	R000547	2.12625	5.033
1	12052716	C	T	1:12052716:C:T	Pathogenic	TRUE	MFN2	missense_variant	TRUE	0.99982494	NA	34	27.4	8.56858	R000547	2.12625	5.033
1	12052716	C	G	1:12052716:C:G	Pathogenic	TRUE	MFN2	missense_variant	TRUE	0.99982494	NA	29.7	25.3	6.40523	R000547	2.12625	5.033
1	12062082	A	C	1:12062082:A:C	Pathogenic	TRUE	MFN2	missense_variant	TRUE	0.027123433	NA	26.5	26.9	8.03454	R000547	2.12625	5.033
1	12062091	G	C	1:12062091:G:C	Pathogenic	TRUE	MFN2	missense_variant	TRUE	0.19072992	NA	34	32	12.4012	R000547	2.12625	5.033
1	12062091	G	A	1:12062091:G:A	Pathogenic	TRUE	MFN2	missense_variant	TRUE	0.19072992	NA	31	25.3	6.42592	R000547	2.12625	5.033
1	12056214	A	G	1:12056214:A:G	Pathogenic	TRUE	MFN2	missense_variant&splice_region_variant	TRUE	0.06921087	NA	26.3	25.5	6.64078	R000547	2.12625	5.033
1	12062148	C	T	1:12062148:C:T	Pathogenic	TRUE	MFN2	missense_variant	TRUE	0.65748006	NA	25.8	23.4	4.39967	R000547	2.12625	5.033
1	12052711	T	C	1:12052711:T:C	Pathogenic	TRUE	MFN2	missense_variant	TRUE	0.91931725	NA	29.5	28.9	10.1896	R000547	2.12625	5.033
1	12057373	A	G	1:12057373:A:G	Pathogenic	TRUE	MFN2	missense_variant	TRUE	0.9993149	NA	26	25.7	6.78692	R000547	2.12625	5.033
1	12057372	C	T	1:12057372:C:T	Pathogenic	TRUE	MFN2	missense_variant	TRUE	0.9943494	NA	25.4	26.8	7.96742	R000547	2.12625	5.033
1	12057372	C	G	1:12057372:C:G	Pathogenic	TRUE	MFN2	missense_variant	TRUE	0.9943494	NA	29	27.4	8.55993	R000547	2.12625	5.033
1	12052663	T	C	1:12052663:T:C	Pathogenic	TRUE	MFN2	missense_variant	TRUE	0.8876751	NA	19.14	22.5	3.53824	R000547	2.12625	5.033
1	12061480	G	A	1:12061480:G:A	Pathogenic	TRUE	MFN2	missense_variant	TRUE	0.0004715484	NA	33	29.9	11.2352	R000547	2.12625	5.033
1	12062081	C	T	1:12062081:C:T	Pathogenic	TRUE	MFN2	missense_variant	TRUE	0.031051083	NA	31	27	8.1166	R000547	2.12625	5.033
1	12061521	C	T	1:12061521:C:T	Pathogenic	TRUE	MFN2	stop_gained	TRUE	0.0748651	NA	37	37	16.4099	R000547	2.12625	5.033
1	12058865	T	C	1:12058865:T:C	Pathogenic	TRUE	MFN2	missense_variant	TRUE	0.995129	NA	23.3	23.8	4.8668	R000547	2.12625	5.033
1	12062117	C	T	1:12062117:C:T	Pathogenic	TRUE	MFN2	stop_gained	TRUE	0.062558584	NA	37	37	16.3722	R000547	2.12625	5.033
1	12061563	G	T	1:12061563:G:T	Pathogenic	TRUE	MFN2	stop_gained	TRUE	0.011536857	NA	43	42	21.938	R000547	2.12625	5.033
1	12064570	C	A	1:12064570:C:A	Pathogenic	TRUE	MFN2	stop_gained	TRUE	0.9997956	NA	39	39	18.35	R000547	2.12625	5.033
1	12520418	C	T	1:12520418:C:T	Pathogenic	TRUE	VPS13D	missense_variant	TRUE	0.039787278	NA	34	33	13.2497	R000564	2.78463	3.313
1	12516070	C	G	1:12516070:C:G	Pathogenic	TRUE	VPS13D	stop_gained	TRUE	0.018030094	NA	58	54	33.8209	R000564	2.78463	3.313
1	12428636	A	G	1:12428636:A:G	Pathogenic	TRUE	VPS13D	missense_variant	TRUE	0.044900868	NA	27.1	28.1	9.29588	R000557	1.8671	3.313
1	12331098	C	T	1:12331098:C:T	Pathogenic	TRUE	VPS13D	stop_gained	TRUE	3.126783e-06	NA	39	36	16.0831	R000552	1.970635	3.313
1	12343568	C	A	1:12343568:C:A	Pathogenic	TRUE	VPS13D	stop_gained	TRUE	0.07846959	NA	33	32	13.0115	R000552	1.970635	3.313
1	12336961	C	T	1:12336961:C:T	Pathogenic	TRUE	VPS13D	stop_gained	TRUE	0.011263844	NA	39	38	17.4787	R000552	1.970635	3.313
1	12337214	G	A	1:12337214:G:A	Pathogenic	TRUE	VPS13D	missense_variant	TRUE	0.92113835	NA	24.6	26.2	7.35003	R000552	1.970635	3.313
1	12557574	G	A	1:12557574:G:A	Pathogenic	TRUE	VPS13D	missense_variant	TRUE	0.37514275	NA	35	34	13.9765	R000564	2.78463	3.313
1	15772101	G	C	1:15772101:G:C	Pathogenic	TRUE	CTRC	missense_variant	TRUE	0.9976179	NA	26.4	23.6	4.64335	R000730	1.79721	0.04
1	15766840	C	T	1:15766840:C:T	Pathogenic	TRUE	CTRC	stop_gained	TRUE	0.41795078	NA	35	35	14.6338	R000730	1.79721	0.04
1	15789253	C	A	1:15789253:C:A	Pathogenic	TRUE	CELA2A	missense_variant	TRUE	NA	NA	21.9	15.49	1.8889	R000732	1.86817	3.313
1	15789885	G	A	1:15789885:G:A	Pathogenic	TRUE	CELA2A	missense_variant	TRUE	NA	NA	25.6	24	4.99367	R000732	1.86817	3.313
1	15788135	C	T	1:15788135:C:T	Pathogenic	TRUE	CELA2A	missense_variant	TRUE	NA	NA	27.4	23.9	4.91943	R000732	1.86817	3.313
1	16258793	C	T	1:16258793:C:T	Pathogenic	TRUE	SPEN	stop_gained	TRUE	0.99998415	NA	36	36	15.9687	R000756	2.01644	3.313
1	16258127	C	T	1:16258127:C:T	Pathogenic	TRUE	SPEN	stop_gained	TRUE	0.9997663	NA	35	35	14.6149	R000756	2.01644	3.313
1	16255934	C	T	1:16255934:C:T	Pathogenic	TRUE	SPEN	stop_gained	TRUE	0.6061005	NA	37	37	16.6331	R000756	2.01644	3.313
1	16259534	G	T	1:16259534:G:T	Pathogenic	TRUE	SPEN	stop_gained	TRUE	0.99996614	NA	35	34	14.3858	R000756	2.01644	3.313
1	16254749	C	T	1:16254749:C:T	Pathogenic	TRUE	SPEN	stop_gained	TRUE	0.23777197	NA	40	37	16.8684	R000756	2.01644	3.313
1	16259759	C	T	1:16259759:C:T	Pathogenic	TRUE	SPEN	stop_gained	TRUE	0.72405463	NA	37	35	15.3649	R000756	2.01644	3.313
1	16254836	G	T	1:16254836:G:T	Pathogenic	TRUE	SPEN	stop_gained	TRUE	0.0009359065	NA	40	37	16.3912	R000756	2.01644	3.313
1	16256243	C	T	1:16256243:C:T	Pathogenic	TRUE	SPEN	stop_gained	TRUE	0.934148	NA	39	38	17.3813	R000756	2.01644	3.313
1	16260059	G	T	1:16260059:G:T	Pathogenic	TRUE	SPEN	stop_gained	TRUE	0.99961424	NA	37	36	15.4413	R000756	2.01644	3.313
1	16245980	C	T	1:16245980:C:T	Pathogenic	TRUE	SPEN	stop_gained	TRUE	0.059278406	NA	38	37	16.503	R000756	2.01644	3.313
1	16353927	C	T	1:16353927:C:T	Pathogenic	TRUE	CLCNKA	stop_gained	TRUE	NA	NA	35	36	15.856	R000761	3.734	24
1	16351268	G	C	1:16351268:G:C	Pathogenic	TRUE	CLCNKA	missense_variant	TRUE	NA	NA	26.2	26.3	7.42117	R000761	3.734	24
1	16378039	T	C	1:16378039:T:C	Pathogenic	TRUE	CLCNKB	missense_variant	TRUE	NA	NA	17.95	15.08	1.79541	R000763	2.691405	0.127
1	16372178	C	T	1:16372178:C:T	Pathogenic	TRUE	CLCNKB	stop_gained	TRUE	NA	NA	32	35	14.6294	R000762	3.10329	0.127
1	16374412	C	T	1:16374412:C:T	Pathogenic	TRUE	CLCNKB	missense_variant	TRUE	NA	NA	27.4	24.8	5.83003	R000762	3.10329	0.127
1	16373074	C	T	1:16373074:C:T	Pathogenic	TRUE	CLCNKB	missense_variant	TRUE	NA	NA	31	24	4.99252	R000762	3.10329	0.127
1	16378844	T	G	1:16378844:T:G	Pathogenic	TRUE	CLCNKB	stop_gained	TRUE	NA	NA	35	45	24.9084	R000763	2.691405	0.127
1	16375667	C	A	1:16375667:C:A	Pathogenic	TRUE	CLCNKB	stop_gained	TRUE	NA	NA	37	44	23.691	R000763	2.691405	0.127
1	16375632	G	T	1:16375632:G:T	Pathogenic	TRUE	CLCNKB	stop_gained	TRUE	NA	NA	46	53	32.3694	R000762	3.10329	0.127
1	16377482	G	A	1:16377482:G:A	Pathogenic	TRUE	CLCNKB	stop_gained	TRUE	NA	NA	33	36	15.73	R000763	2.691405	0.127
1	16377088	C	A	1:16377088:C:A	Pathogenic	TRUE	CLCNKB	missense_variant	TRUE	NA	NA	31	26.5	7.62379	R000763	2.691405	0.127
1	16378216	G	A	1:16378216:G:A	Pathogenic	TRUE	CLCNKB	missense_variant	TRUE	NA	NA	32	25.7	6.82851	R000763	2.691405	0.127
1	16376353	C	T	1:16376353:C:T	Pathogenic	TRUE	CLCNKB	stop_gained	TRUE	NA	NA	35	40	19.4526	R000763	2.691405	0.127
1	16382003	G	A	1:16382003:G:A	Pathogenic	TRUE	CLCNKB	stop_gained	TRUE	NA	NA	39	51	31.162	R000763	2.691405	0.127
1	16381956	C	T	1:16381956:C:T	Pathogenic	TRUE	CLCNKB	stop_gained	TRUE	NA	NA	36	36	16.3269	R000763	2.691405	0.127
1	16451799	C	A	1:16451799:C:A	Pathogenic	TRUE	EPHA2	missense_variant	TRUE	0.0006723714	NA	35	34	14.0154	R000768	2.54419	0.025
1	16474937	C	T	1:16474937:C:T	Pathogenic	TRUE	EPHA2	stop_gained	TRUE	0.025069555	NA	35	35	15.3079	R000769	3.71369	0.025
1	16455935	G	A	1:16455935:G:A	Pathogenic	TRUE	EPHA2	missense_variant	TRUE	2.2803499e-05	NA	28.3	24.5	5.50629	R000769	3.71369	0.025
1	17331945	C	T	1:17331945:C:T	Pathogenic	TRUE	ATP13A2	stop_gained	TRUE	0.18310173	NA	36	36	15.8603	R000801	2.59539	0.294
1	17318840	G	A	1:17318840:G:A	Pathogenic	TRUE	ATP13A2	stop_gained	TRUE	0.99997556	NA	37	38	17.6856	R000800	2.21109	0.294
1	17320216	G	A	1:17320216:G:A	Pathogenic	TRUE	ATP13A2	stop_gained	TRUE	0.99997914	NA	38	39	18.5783	R000800	2.21109	0.294
1	17331300	G	A	1:17331300:G:A	Pathogenic	TRUE	ATP13A2	stop_gained	TRUE	0.9987459	NA	34	35	14.4544	R000801	2.59539	0.294
1	17320323	G	A	1:17320323:G:A	Pathogenic	TRUE	ATP13A2	missense_variant	TRUE	0.99998593	NA	29.3	28.8	10.0186	R000800	2.21109	0.294
1	17312841	G	A	1:17312841:G:A	Pathogenic	TRUE	ATP13A2	stop_gained	TRUE	0.9995167	NA	43	53	33.2521	R000800	2.21109	0.294
1	17316456	G	A	1:17316456:G:A	Pathogenic	TRUE	ATP13A2	stop_gained	TRUE	0.752078	NA	35	35	15.0081	R000800	2.21109	0.294
1	17322503	C	G	1:17322503:C:G	Pathogenic	TRUE	ATP13A2	missense_variant	TRUE	0.15303522	NA	28.5	23.8	4.81753	R000800	2.21109	0.294
1	17313399	C	A	1:17313399:C:A	Pathogenic	TRUE	ATP13A2	stop_gained	TRUE	0.9999045	NA	42	45	24.7544	R000800	2.21109	0.294
1	17322554	G	A	1:17322554:G:A	Pathogenic	TRUE	ATP13A2	stop_gained	TRUE	0.2716487	NA	36	36	15.3778	R000800	2.21109	0.294
1	17322757	G	A	1:17322757:G:A	Pathogenic	TRUE	ATP13A2	stop_gained	TRUE	0.068845205	NA	34	34	14.2236	R000800	2.21109	0.294
1	17316234	A	C	1:17316234:A:C	Pathogenic	TRUE	ATP13A2	missense_variant	TRUE	0.9999008	NA	28	26.9	8.03196	R000800	2.21109	0.294
1	17314950	C	T	1:17314950:C:T	Pathogenic	TRUE	ATP13A2	missense_variant	TRUE	0.9994659	NA	34	28.1	9.2938	R000800	2.21109	0.294
1	17330894	G	A	1:17330894:G:A	Pathogenic	TRUE	ATP13A2	missense_variant	TRUE	0.9772733	NA	35	34	14.098	R000801	2.59539	0.294
1	17354339	G	A	1:17354339:G:A	Pathogenic	TRUE	SDHB	stop_gained	TRUE	0.9974323	NA	36	36	15.5657	R000801	2.59539	0.223
1	17371320	G	C	1:17371320:G:C	Pathogenic	TRUE	SDHB	missense_variant	TRUE	9.152959e-06	NA	29	25.1	6.15344	R000801	2.59539	0.223
1	17371320	G	A	1:17371320:G:A	Pathogenic	TRUE	SDHB	stop_gained	TRUE	9.152959e-06	NA	36	38	17.7796	R000801	2.59539	0.223
1	17354282	G	A	1:17354282:G:A	Pathogenic	TRUE	SDHB	stop_gained	TRUE	0.66269344	NA	37	36	16.1813	R000801	2.59539	0.223
1	17354285	T	A	1:17354285:T:A	Pathogenic	TRUE	SDHB	stop_gained	TRUE	0.99687284	NA	40	39	18.902	R000801	2.59539	0.223
1	17349143	C	T	1:17349143:C:T	Pathogenic	TRUE	SDHB	missense_variant	TRUE	0.9990398	NA	35	34	13.9009	R000801	2.59539	0.223
1	17371315	C	T	1:17371315:C:T	Pathogenic	TRUE	SDHB	stop_gained	TRUE	0.0017684114	NA	39	44	23.6348	R000801	2.59539	0.223
1	17354279	G	A	1:17354279:G:A	Pathogenic	TRUE	SDHB	stop_gained	TRUE	0.99734926	NA	40	40	19.615	R000801	2.59539	0.223
1	17349171	T	A	1:17349171:T:A	Pathogenic	TRUE	SDHB	stop_gained	TRUE	0.99945825	NA	39	40	19.3945	R000801	2.59539	0.223
1	17349180	G	A	1:17349180:G:A	Pathogenic	TRUE	SDHB	missense_variant	TRUE	0.024455503	NA	35	34	13.9692	R000801	2.59539	0.223
1	17354343	A	C	1:17354343:A:C	Pathogenic	TRUE	SDHB	stop_gained	TRUE	0.2728178	NA	39	36	16.1701	R000801	2.59539	0.223
1	17349132	T	A	1:17349132:T:A	Pathogenic	TRUE	SDHB	missense_variant	TRUE	0.42665985	NA	33	29.9	11.3075	R000801	2.59539	0.223
1	17350535	C	T	1:17350535:C:T	Pathogenic	TRUE	SDHB	missense_variant	TRUE	0.0076276287	NA	33	32	12.7527	R000801	2.59539	0.223
1	17371273	A	C	1:17371273:A:C	Pathogenic	TRUE	SDHB	stop_gained	TRUE	0.12352749	NA	29.5	35	14.533	R000801	2.59539	0.223
1	17354294	G	A	1:17354294:G:A	Pathogenic	TRUE	SDHB	stop_gained	TRUE	0.7726214	NA	38	37	17.1471	R000801	2.59539	0.223
1	17355216	C	T	1:17355216:C:T	Pathogenic	TRUE	SDHB	missense_variant	TRUE	0.99203366	NA	34	33	13.5388	R000801	2.59539	0.223
1	17354258	C	A	1:17354258:C:A	Pathogenic	TRUE	SDHB	stop_gained	TRUE	0.9926016	NA	46	43	22.3365	R000801	2.59539	0.223
1	17350508	C	T	1:17350508:C:T	Pathogenic	TRUE	SDHB	stop_gained	TRUE	0.86364377	NA	44	42	21.8732	R000801	2.59539	0.223
1	17349179	C	A	1:17349179:C:A	Pathogenic	TRUE	SDHB	missense_variant	TRUE	0.9996624	NA	35	33	13.6584	R000801	2.59539	0.223
1	17380489	A	T	1:17380489:A:T	Pathogenic	TRUE	SDHB	stop_gained	TRUE	0.92617095	NA	36	39	18.817	R000801	2.59539	0.223
1	17355144	G	T	1:17355144:G:T	Pathogenic	TRUE	SDHB	stop_gained	TRUE	0.5260625	NA	46	39	19.2571	R000801	2.59539	0.223
1	17355144	G	C	1:17355144:G:C	Pathogenic	TRUE	SDHB	stop_gained	TRUE	0.5260625	NA	44	39	19.2119	R000801	2.59539	0.223
1	17349215	C	T	1:17349215:C:T	Pathogenic	TRUE	SDHB	stop_gained	TRUE	0.99783474	NA	47	44	23.4997	R000801	2.59539	0.223
1	17371377	G	A	1:17371377:G:A	Pathogenic	TRUE	SDHB	stop_gained	TRUE	0.0008390209	NA	35	36	15.9937	R000801	2.59539	0.223
1	17359566	G	T	1:17359566:G:T	Pathogenic	TRUE	SDHB	stop_gained	TRUE	0.99258184	NA	40	37	16.6651	R000801	2.59539	0.223
1	17350536	A	G	1:17350536:A:G	Pathogenic	TRUE	SDHB	missense_variant	TRUE	0.7937531	NA	28.7	32	12.3326	R000801	2.59539	0.223
1	17349144	G	T	1:17349144:G:T	Pathogenic	TRUE	SDHB	missense_variant	TRUE	0.9982614	NA	35	33	13.3581	R000801	2.59539	0.223
1	17349144	G	A	1:17349144:G:A	Pathogenic	TRUE	SDHB	missense_variant	TRUE	0.9982614	NA	35	34	14.2658	R000801	2.59539	0.223
1	17350523	C	T	1:17350523:C:T	Pathogenic	TRUE	SDHB	missense_variant	TRUE	0.0003327895	NA	33	32	12.6619	R000801	2.59539	0.223
1	17371321	A	C	1:17371321:A:C	Pathogenic	TRUE	SDHB	stop_gained	TRUE	0.037335046	NA	35	35	15.3252	R000801	2.59539	0.223
1	17359573	G	A	1:17359573:G:A	Pathogenic	TRUE	SDHB	stop_gained	TRUE	0.05394546	NA	40	37	16.6355	R000801	2.59539	0.223
1	17350510	C	A	1:17350510:C:A	Pathogenic	TRUE	SDHB	missense_variant	TRUE	0.81727695	NA	35	34	13.9735	R000801	2.59539	0.223
1	17350557	C	A	1:17350557:C:A	Pathogenic	TRUE	SDHB	stop_gained	TRUE	0.87276256	NA	49	44	23.4732	R000801	2.59539	0.223
1	17349214	C	T	1:17349214:C:T	Pathogenic	TRUE	SDHB	stop_gained	TRUE	0.99968696	NA	46	44	23.6804	R000801	2.59539	0.223
1	17355175	G	A	1:17355175:G:A	Pathogenic	TRUE	SDHB	stop_gained	TRUE	0.037363507	NA	37	36	15.5547	R000801	2.59539	0.223
1	17359570	T	A	1:17359570:T:A	Pathogenic	TRUE	SDHB	stop_gained	TRUE	0.99588937	NA	37	36	15.6772	R000801	2.59539	0.223
1	17355180	C	T	1:17355180:C:T	Pathogenic	TRUE	SDHB	missense_variant	TRUE	0.012143995	NA	33	31	11.9935	R000801	2.59539	0.223
1	17359567	A	G	1:17359567:A:G	Pathogenic	TRUE	SDHB	missense_variant	TRUE	0.21037744	NA	29.3	26.9	8.03593	R000801	2.59539	0.223
1	17609534	G	A	1:17609534:G:A	Pathogenic	TRUE	PADI3	missense_variant	TRUE	0.008410293	NA	28.6	27.3	8.46003	R000812	1.682495	3.313
1	17594433	C	T	1:17594433:C:T	Pathogenic	TRUE	PADI3	missense_variant	TRUE	0.4836549	NA	23.5	21.2	3.05015	R000810	2.17121	3.313
1	17609392	C	A	1:17609392:C:A	Pathogenic	TRUE	PADI3	missense_variant	TRUE	0.072496876	NA	26	24.4	5.46889	R000812	1.682495	3.313
1	17607199	C	T	1:17607199:C:T	Pathogenic	TRUE	PADI3	missense_variant	TRUE	0.99880266	NA	26.1	25.6	6.73452	R000811	1.89437	3.313
1	18960877	C	T	1:18960877:C:T	Pathogenic	TRUE	PAX7	missense_variant	TRUE	0.9905353	NA	35	34	13.9274	R000878	2.77556	3.313
1	18961716	C	T	1:18961716:C:T	Pathogenic	TRUE	PAX7	stop_gained	TRUE	0.97242796	NA	46	49	28.7893	R000878	2.77556	3.313
1	19203992	G	A	1:19203992:G:A	Pathogenic	TRUE	ALDH4A1	missense_variant	TRUE	0.7830991	NA	29.7	25.6	6.67007	R000887	2.13422	22
1	19553922	C	T	1:19553922:C:T	Pathogenic	TRUE	EMC1	stop_gained	TRUE	0.8986818	NA	41	41	20.4739	R000910	2.45087	3.313
1	20972133	T	C	1:20972133:T:C	Pathogenic	TRUE	PINK1	missense_variant	TRUE	0.27356175	NA	25.3	24.6	5.63285	R000981	2.91459	0.001
1	20971132	G	A	1:20971132:G:A	Pathogenic	TRUE	PINK1	missense_variant	TRUE	0.2689019	NA	32	29.4	10.7729	R000981	2.91459	0.001
1	20971042	G	A	1:20971042:G:A	Pathogenic	TRUE	PINK1	missense_variant	TRUE	0.52082044	NA	26.3	26.5	7.63396	R000981	2.91459	0.001
1	20975547	G	A	1:20975547:G:A	Pathogenic	TRUE	PINK1	stop_gained	TRUE	0.99224854	NA	43	48	27.6269	R000981	2.91459	0.001
1	20971019	C	A	1:20971019:C:A	Pathogenic	TRUE	PINK1	missense_variant	TRUE	0.6151327	NA	28.5	24.6	5.68342	R000981	2.91459	0.001
1	20971144	C	T	1:20971144:C:T	Pathogenic	TRUE	PINK1	missense_variant	TRUE	0.99905723	NA	34	29.2	10.5564	R000981	2.91459	0.001
1	20964449	G	C	1:20964449:G:C	Pathogenic	TRUE	PINK1	missense_variant	TRUE	0.4505992	NA	29.5	27.7	8.92553	R000981	2.91459	0.001
1	20966445	C	T	1:20966445:C:T	Pathogenic	TRUE	PINK1	stop_gained	TRUE	0.9508968	NA	41	39	19.0206	R000981	2.91459	0.001
1	20964597	C	A	1:20964597:C:A	Pathogenic	TRUE	PINK1	missense_variant	TRUE	0.9973133	NA	33	29	10.3241	R000981	2.91459	0.001
1	20975710	C	T	1:20975710:C:T	Pathogenic	TRUE	PINK1	stop_gained	TRUE	0.99562836	NA	51	53	32.5109	R000981	2.91459	0.001
1	20960054	C	T	1:20960054:C:T	Pathogenic	TRUE	PINK1	stop_gained	TRUE	0.9999926	NA	36	36	16.2643	R000981	2.91459	0.001
1	20975602	C	T	1:20975602:C:T	Pathogenic	TRUE	PINK1	stop_gained	TRUE	0.06659101	NA	40	42	21.6046	R000981	2.91459	0.001
1	20981153	C	T	1:20981153:C:T	Pathogenic	TRUE	DDOST	missense_variant	TRUE	0.9996644	NA	27	25.3	6.35564	R000981	2.91459	3.313
1	21546501	G	A	1:21546501:G:A	Pathogenic	TRUE	ECE1	missense_variant	TRUE	0.43809113	NA	28.4	23.9	4.93828	R001003	1.70931	5.805
1	21902361	A	T	1:21902361:A:T	Pathogenic	TRUE	ALPL	missense_variant	TRUE	0.13277937	NA	27.7	26.3	7.44785	R001012	3.18218	8.155
1	21903932	G	A	1:21903932:G:A	Pathogenic	TRUE	ALPL	missense_variant	TRUE	0.16001016	NA	34	30	11.3957	R001012	3.18218	8.155
1	21890545	G	A	1:21890545:G:A	Pathogenic	TRUE	ALPL	missense_variant	TRUE	0.9998994	NA	33	31	11.7296	R001011	1.58562	8.155
1	21903914	C	T	1:21903914:C:T	Pathogenic	TRUE	ALPL	missense_variant	TRUE	0.46093586	NA	29.9	25.7	6.84045	R001012	3.18218	8.155
1	21896819	C	T	1:21896819:C:T	Pathogenic	TRUE	ALPL	missense_variant	TRUE	4.555825e-05	NA	34	29.8	11.1312	R001012	3.18218	8.155
1	21903969	C	T	1:21903969:C:T	Pathogenic	TRUE	ALPL	missense_variant	TRUE	0.99094045	NA	35	29.7	11.1001	R001012	3.18218	8.155
1	21903065	C	A	1:21903065:C:A	Pathogenic	TRUE	ALPL	missense_variant	TRUE	0.98606735	NA	24.4	23.2	4.18161	R001012	3.18218	8.155
1	21900289	G	T	1:21900289:G:T	Pathogenic	TRUE	ALPL	stop_gained	TRUE	0.34755963	NA	46	54	33.7448	R001012	3.18218	8.155
1	21903131	T	C	1:21903131:T:C	Pathogenic	TRUE	ALPL	missense_variant	TRUE	0.997623	NA	24.8	24.8	5.83804	R001012	3.18218	8.155
1	21890561	C	T	1:21890561:C:T	Pathogenic	TRUE	ALPL	missense_variant	TRUE	0.9992637	NA	34	28	9.21579	R001011	1.58562	8.155
1	21890593	T	C	1:21890593:T:C	Pathogenic	TRUE	ALPL	missense_variant	TRUE	0.72630364	NA	25.1	24.8	5.90574	R001011	1.58562	8.155
1	21889712	G	A	1:21889712:G:A	Pathogenic	TRUE	ALPL	missense_variant	TRUE	0.99977213	NA	24.8	23.9	4.90994	R001011	1.58562	8.155
1	21903108	G	C	1:21903108:G:C	Pathogenic	TRUE	ALPL	missense_variant	TRUE	0.9904497	NA	34	29.8	11.1868	R001012	3.18218	8.155
1	21887611	C	T	1:21887611:C:T	Pathogenic	TRUE	ALPL	missense_variant	TRUE	0.00313845	NA	28.9	24.9	5.97144	R001011	1.58562	8.155
1	21900218	C	G	1:21900218:C:G	Pathogenic	TRUE	ALPL	stop_gained	TRUE	0.028475538	NA	36	41	21.171	R001012	3.18218	8.155
1	21887620	G	A	1:21887620:G:A	Pathogenic	TRUE	ALPL	missense_variant	TRUE	0.9983956	NA	34	28.8	10.0476	R001011	1.58562	8.155
1	21900176	A	C	1:21900176:A:C	Pathogenic	TRUE	ALPL	missense_variant	TRUE	0.72441465	NA	28	27	8.15068	R001012	3.18218	8.155
1	21902305	C	G	1:21902305:C:G	Pathogenic	TRUE	ALPL	missense_variant	TRUE	0.007486904	NA	21.3	14.39	1.66006	R001012	3.18218	8.155
1	21900271	G	C	1:21900271:G:C	Pathogenic	TRUE	ALPL	missense_variant	TRUE	0.9909032	NA	32	29.8	11.1578	R001012	3.18218	8.155
1	21900181	C	T	1:21900181:C:T	Pathogenic	TRUE	ALPL	stop_gained	TRUE	0.3725765	NA	35	39	19.1691	R001012	3.18218	8.155
1	21890632	G	T	1:21890632:G:T	Pathogenic	TRUE	ALPL	stop_gained	TRUE	0.9997458	NA	43	42	21.8744	R001011	1.58562	8.155
1	21889628	C	T	1:21889628:C:T	Pathogenic	TRUE	ALPL	missense_variant	TRUE	0.99960774	NA	33	28.2	9.39113	R001011	1.58562	8.155
1	21890619	G	A	1:21890619:G:A	Pathogenic	TRUE	ALPL	stop_gained	TRUE	0.99825877	NA	40	43	22.3552	R001011	1.58562	8.155
1	21903107	C	T	1:21903107:C:T	Pathogenic	TRUE	ALPL	stop_gained	TRUE	0.0003171793	NA	42	41	20.8066	R001012	3.18218	8.155
1	21894607	G	C	1:21894607:G:C	Pathogenic	TRUE	ALPL	missense_variant	TRUE	0.00025815284	NA	26.8	26.3	7.41984	R001012	3.18218	8.155
1	21894686	G	T	1:21894686:G:T	Pathogenic	TRUE	ALPL	missense_variant	TRUE	0.021973519	NA	26.3	23.9	4.94665	R001012	3.18218	8.155
1	21900187	G	A	1:21900187:G:A	Pathogenic	TRUE	ALPL	missense_variant	TRUE	0.89988875	NA	33	26.8	7.98387	R001012	3.18218	8.155
1	21887631	G	A	1:21887631:G:A	Pathogenic	TRUE	ALPL	missense_variant	TRUE	0.00079723535	NA	33	28.5	9.69527	R001011	1.58562	8.155
1	21890681	A	C	1:21890681:A:C	Pathogenic	TRUE	ALPL	missense_variant	TRUE	0.89628726	NA	23.9	24.2	5.19741	R001011	1.58562	8.155
1	22191367	C	T	1:22191367:C:T	Pathogenic	TRUE	HSPG2	missense_variant	TRUE	0.56129056	NA	27.6	26.9	8.01722	R001026	2.38024	0.001
1	22188584	C	A	1:22188584:C:A	Pathogenic	TRUE	HSPG2	stop_gained	TRUE	0.96079993	NA	46	45	24.5394	R001026	2.38024	0.001
1	22150190	G	A	1:22150190:G:A	Pathogenic	TRUE	HSPG2	stop_gained	TRUE	0.0038643254	NA	52	56	35.4824	R001026	2.38024	0.001
1	22160044	G	A	1:22160044:G:A	Pathogenic	TRUE	HSPG2	stop_gained	TRUE	0.81388026	NA	38	41	20.9952	R001026	2.38024	0.001
1	22174190	G	A	1:22174190:G:A	Pathogenic	TRUE	HSPG2	stop_gained	TRUE	0.9159366	NA	39	39	19.1181	R001026	2.38024	0.001
1	22456175	G	A	1:22456175:G:A	Pathogenic	TRUE	WNT4	missense_variant	TRUE	0.002288906	NA	34	32	12.6824	R001040	2.999005	23
1	22448042	G	A	1:22448042:G:A	Pathogenic	TRUE	WNT4	missense_variant	TRUE	0.9978114	NA	33	29.3	10.6411	R001039	4.13938	23
1	22469381	A	G	1:22469381:A:G	Pathogenic	TRUE	WNT4	missense_variant	TRUE	0.99987686	NA	23.6	23.1	4.10548	R001041	2.99664	23
1	22446952	T	C	1:22446952:T:C	Pathogenic	TRUE	WNT4	missense_variant	TRUE	0.012331278	NA	26.5	27.4	8.59363	R001039	4.13938	23
1	22965810	G	A	1:22965810:G:A	Pathogenic	TRUE	C1QA	stop_gained	TRUE	0.9942983	NA	38	40	19.5415	R001071	2.0817	24.9
1	22965784	C	T	1:22965784:C:T	Pathogenic	TRUE	C1QA	stop_gained	TRUE	0.90242064	NA	35	35	14.8604	R001071	2.0817	24.9
1	22970616	G	A	1:22970616:G:A	Pathogenic	TRUE	C1QC	missense_variant	TRUE	0.9912129	NA	32	27.4	8.62584	R001071	2.0817	23.6
1	22973743	C	T	1:22973743:C:T	Pathogenic	TRUE	C1QC	stop_gained	TRUE	0.02898294	NA	35	35	15.1248	R001071	2.0817	23.6
1	22974028	G	A	1:22974028:G:A	Pathogenic	TRUE	C1QC	missense_variant	TRUE	0.9991371	NA	33	28.9	10.1879	R001071	2.0817	23.6
1	22987847	G	A	1:22987847:G:A	Pathogenic	TRUE	C1QB	missense_variant	TRUE	0.88178134	NA	33	28.9	10.1619	R001072	2.2535	19.64
1	23234542	C	T	1:23234542:C:T	Pathogenic	TRUE	EPHB2	missense_variant	TRUE	0.008626189	NA	35	33	13.7466	R001087	3.43718	4.672
1	23234473	C	T	1:23234473:C:T	Pathogenic	TRUE	EPHB2	stop_gained	TRUE	0.019994134	NA	47	42	21.5374	R001087	3.43718	4.672
1	23395059	G	A	1:23395059:G:A	Pathogenic	TRUE	KDM1A	missense_variant	TRUE	2.984515e-05	NA	34	33	13.3482	R001095	2.74799	23.567
1	23408767	T	C	1:23408767:T:C	Pathogenic	TRUE	KDM1A	missense_variant	TRUE	0.00036972776	NA	30	31	11.8679	R001095	2.74799	23.567
1	23403725	A	G	1:23403725:A:G	Pathogenic	TRUE	KDM1A	missense_variant	TRUE	0.9994875	NA	32	32	12.7683	R001095	2.74799	23.567
1	24019213	G	T	1:24019213:G:T	Pathogenic	TRUE	RPL11	stop_gained	TRUE	0.8138561	NA	37	38	17.4832	R001130	2.0585	12.21
1	24020362	C	T	1:24020362:C:T	Pathogenic	TRUE	RPL11	stop_gained	TRUE	0.0011416081	NA	38	38	17.6726	R001130	2.0585	12.21
1	24123618	A	G	1:24123618:A:G	Pathogenic	TRUE	GALE	missense_variant	TRUE	0.041904096	NA	31	33	13.2823	R001133	3.59163	0.273
1	24125397	T	C	1:24125397:T:C	Pathogenic	TRUE	GALE	missense_variant	TRUE	0.8778935	NA	23.5	23.9	4.90832	R001133	3.59163	0.273
1	24124650	T	C	1:24124650:T:C	Pathogenic	TRUE	GALE	missense_variant	TRUE	0.014620856	NA	22.4	24	5.07543	R001133	3.59163	0.273
1	24124305	G	T	1:24124305:G:T	Pathogenic	TRUE	GALE	stop_gained	TRUE	0.9471242	NA	24.2	23.8	4.77213	R001133	3.59163	0.273
1	24122724	C	T	1:24122724:C:T	Pathogenic	TRUE	GALE	missense_variant	TRUE	0.9998654	NA	32	27	8.16392	R001133	3.59163	0.273
1	24122692	G	T	1:24122692:G:T	Pathogenic	TRUE	GALE	missense_variant	TRUE	0.9998404	NA	23.3	23.5	4.51389	R001133	3.59163	0.273
1	24124208	G	A	1:24124208:G:A	Pathogenic	TRUE	GALE	missense_variant	TRUE	0.9994254	NA	34	32	12.3056	R001133	3.59163	0.273
1	24124689	C	T	1:24124689:C:T	Pathogenic	TRUE	GALE	missense_variant	TRUE	0.030105807	NA	32	27.7	8.93854	R001133	3.59163	0.273
1	24130931	C	T	1:24130931:C:T	Pathogenic	TRUE	HMGCL	missense_variant	TRUE	0.49528405	NA	32	26.8	7.9262	R001134	2.27125	6.49
1	24147022	C	T	1:24147022:C:T	Pathogenic	TRUE	HMGCL	missense_variant	TRUE	0.22719266	NA	34	27.5	8.70981	R001134	2.27125	6.49
1	24151875	G	A	1:24151875:G:A	Pathogenic	TRUE	HMGCL	stop_gained	TRUE	0.9986904	NA	33	35	14.4363	R001134	2.27125	6.49
1	24137288	A	T	1:24137288:A:T	Pathogenic	TRUE	HMGCL	missense_variant&splice_region_variant	TRUE	0.9984675	NA	29.6	33	13.4681	R001134	2.27125	6.49
1	24134773	G	T	1:24134773:G:T	Pathogenic	TRUE	HMGCL	missense_variant	TRUE	0.908912	NA	29.5	29.6	10.9076	R001134	2.27125	6.49
1	24147035	C	A	1:24147035:C:A	Pathogenic	TRUE	HMGCL	stop_gained	TRUE	0.032708846	NA	38	36	16.2893	R001134	2.27125	6.49
1	24192112	A	T	1:24192112:A:T	Pathogenic	TRUE	FUCA1	stop_gained	TRUE	0.07996311	NA	37	37	16.5216	R001134	2.27125	5.407
1	24175174	C	T	1:24175174:C:T	Pathogenic	TRUE	FUCA1	stop_gained	TRUE	0.8250587	NA	42	43	22.8265	R001134	2.27125	5.407
1	24189638	G	T	1:24189638:G:T	Pathogenic	TRUE	FUCA1	stop_gained	TRUE	2.470424e-05	NA	33	28.2	9.41639	R001134	2.27125	5.407
1	24189722	C	T	1:24189722:C:T	Pathogenic	TRUE	FUCA1	stop_gained	TRUE	0.7218617	NA	36	36	15.4978	R001134	2.27125	5.407
1	24192041	G	A	1:24192041:G:A	Pathogenic	TRUE	FUCA1	missense_variant	TRUE	0.8540338	NA	27.9	28.1	9.32462	R001134	2.27125	5.407
1	24194533	G	A	1:24194533:G:A	Pathogenic	TRUE	FUCA1	stop_gained	TRUE	0.97716343	NA	25.2	34	14.3513	R001134	2.27125	5.407
1	24172595	A	C	1:24172595:A:C	Pathogenic	TRUE	FUCA1	missense_variant	TRUE	0.9951003	NA	25.4	24.4	5.42455	R001134	2.27125	5.407
1	24175304	C	T	1:24175304:C:T	Pathogenic	TRUE	FUCA1	missense_variant	TRUE	0.05443647	NA	34	29.4	10.7704	R001134	2.27125	5.407
1	24181029	G	A	1:24181029:G:A	Pathogenic	TRUE	FUCA1	stop_gained	TRUE	0.03805623	NA	38	38	17.496	R001134	2.27125	5.407
1	24175161	C	A	1:24175161:C:A	Pathogenic	TRUE	FUCA1	stop_gained	TRUE	0.010013461	NA	38	39	18.5231	R001134	2.27125	5.407
1	24175217	C	T	1:24175217:C:T	Pathogenic	TRUE	FUCA1	stop_gained	TRUE	0.12093171	NA	45	45	24.6925	R001134	2.27125	5.407
1	24172327	G	A	1:24172327:G:A	Pathogenic	TRUE	FUCA1	stop_gained	TRUE	0.9474467	NA	35	35	14.6315	R001134	2.27125	5.407
1	24664540	G	A	1:24664540:G:A	Pathogenic	TRUE	GRHL3	stop_gained	TRUE	0.059033263	NA	41	41	20.9018	R001580	2.77992	24.4
1	24668729	G	A	1:24668729:G:A	Pathogenic	TRUE	GRHL3	missense_variant	TRUE	0.0044045057	NA	35	33	13.2629	R001580	2.77992	24.4
1	24664177	C	T	1:24664177:C:T	Pathogenic	TRUE	GRHL3	synonymous_variant	FALSE	0.00016930868	NA	19.94	7.944	0.655148	R001580	2.77992	24.4
1	24668728	C	T	1:24668728:C:T	Pathogenic	TRUE	GRHL3	missense_variant	TRUE	0.0013792193	NA	35	33	13.668	R001580	2.77992	24.4
1	24664534	G	A	1:24664534:G:A	Pathogenic	TRUE	GRHL3	missense_variant	TRUE	0.52758175	NA	34	32	12.0834	R001580	2.77992	24.4
1	25629820	T	G	1:25629820:T:G	Pathogenic	TRUE	RHD	missense_variant	TRUE	NA	NA	23.3	22.5	3.57199	R001631	1.68255	3.313
1	25611244	T	C	1:25611244:T:C	Pathogenic	TRUE	RHD	missense_variant	TRUE	NA	NA	22.9	21.7	3.1828	R001629	2.0046	3.313
1	25883728	C	A	1:25883728:C:A	Pathogenic	TRUE	LDLRAP1	stop_gained	TRUE	0.9982911	NA	37	39	19.196	R001646	2.40426	0.548
1	25883705	C	T	1:25883705:C:T	Pathogenic	TRUE	LDLRAP1	stop_gained	TRUE	0.9927402	NA	38	42	21.8024	R001646	2.40426	0.548
1	25883699	C	T	1:25883699:C:T	Pathogenic	TRUE	LDLRAP1	stop_gained	TRUE	0.9923577	NA	38	41	20.5891	R001646	2.40426	0.548
1	25870254	G	A	1:25870254:G:A	Pathogenic	TRUE	LDLRAP1	stop_gained	TRUE	0.9860867	NA	35	36	15.5421	R001645	3.453535	0.548
1	25893419	C	T	1:25893419:C:T	Pathogenic	TRUE	LDLRAP1	missense_variant	TRUE	0.632505	NA	35	32	12.5364	R001647	2.92591	0.548
1	25890184	G	T	1:25890184:G:T	Pathogenic	TRUE	LDLRAP1	stop_gained	TRUE	0.010256068	NA	39	42	21.4197	R001647	2.92591	0.548
1	26126887	C	T	1:26126887:C:T	Pathogenic	TRUE	SEPN1	stop_gained	TRUE	0.99807596	NA	35	35	15.2454	R001663	3.49259	6.129
1	26135198	G	A	1:26135198:G:A	Pathogenic	TRUE	SEPN1	stop_gained	TRUE	0.90061593	NA	39	41	21.2639	R001663	3.49259	6.129
1	26139271	C	T	1:26139271:C:T	Pathogenic	TRUE	SEPN1	stop_gained	TRUE	0.013784503	NA	43	49	28.3625	R001663	3.49259	6.129
1	26126723	T	C	1:26126723:T:C	Pathogenic	TRUE	SEPN1	start_lost	TRUE	0.08080737	NA	21.5	22.1	3.30223	R001663	3.49259	6.129
1	26126723	T	G	1:26126723:T:G	Pathogenic	TRUE	SEPN1	start_lost	TRUE	0.08080737	NA	23.1	22.6	3.6385	R001663	3.49259	6.129
1	26135098	C	T	1:26135098:C:T	Pathogenic	TRUE	SEPN1	stop_gained	TRUE	0.9943334	NA	37	37	17.035	R001663	3.49259	6.129
1	26139280	T	G	1:26139280:T:G	Pathogenic	TRUE	SEPN1	missense_variant	TRUE	0.9969964	NA	16.87	23.2	4.18849	R001663	3.49259	6.129
1	26139254	G	C	1:26139254:G:C	Pathogenic	TRUE	SEPN1	missense_variant	TRUE	0.99698883	NA	29.9	32	12.2326	R001663	3.49259	6.129
1	26131710	C	T	1:26131710:C:T	Pathogenic	TRUE	SEPN1	stop_gained	TRUE	0.0018427636	NA	38	38	17.3499	R001663	3.49259	6.129
1	26138185	G	T	1:26138185:G:T	Pathogenic	TRUE	SEPN1	stop_gained	TRUE	0.015081125	NA	42	44	23.395	R001663	3.49259	6.129
1	26139211	C	T	1:26139211:C:T	Pathogenic	TRUE	SEPN1	stop_gained	TRUE	0.9115174	NA	38	38	18.0874	R001663	3.49259	6.129
1	26128577	G	A	1:26128577:G:A	Pathogenic	TRUE	SEPN1	stop_gained	TRUE	0.4343149	NA	26.9	31	11.5751	R001663	3.49259	6.129
1	26136222	G	A	1:26136222:G:A	Pathogenic	TRUE	SEPN1	stop_gained	TRUE	0.8571682	NA	38	43	22.93	R001663	3.49259	6.129
1	26139281	G	A	1:26139281:G:A	Pathogenic	TRUE	SEPN1	stop_gained&splice_region_variant	TRUE	0.0076348106	NA	19.72	49	28.4204	R001663	3.49259	6.129
1	26140453	G	A	1:26140453:G:A	Pathogenic	TRUE	SEPN1	stop_gained	TRUE	0.9938294	NA	40	43	23.1464	R001663	3.49259	6.129
1	26135583	C	T	1:26135583:C:T	Pathogenic	TRUE	SEPN1	stop_gained	TRUE	0.5135233	NA	40	45	24.525	R001663	3.49259	6.129
1	26126722	A	G	1:26126722:A:G	Pathogenic	TRUE	SEPN1	start_lost	TRUE	0.9999726	NA	20.8	20.3	2.8897	R001663	3.49259	6.129
1	26135587	G	A	1:26135587:G:A	Pathogenic	TRUE	SEPN1	missense_variant	TRUE	0.19864126	NA	23.1	27.8	8.98089	R001663	3.49259	6.129
1	26140390	G	A	1:26140390:G:A	Pathogenic	TRUE	SEPN1	missense_variant	TRUE	0.00049057417	NA	35	26.2	7.27214	R001663	3.49259	6.129
1	26138269	G	T	1:26138269:G:T	Pathogenic	TRUE	SEPN1	stop_gained	TRUE	0.044040103	NA	41	42	21.4731	R001663	3.49259	6.129
1	26371500	C	T	1:26371500:C:T	Pathogenic	TRUE	SLC30A2	missense_variant	TRUE	0.9320144	NA	34	27.9	9.06031	R001676	2.79821	26.2
1	26371598	T	C	1:26371598:T:C	Pathogenic	TRUE	SLC30A2	missense_variant	TRUE	0.9999558	NA	25.2	25.3	6.34052	R001676	2.79821	26.2
1	26387768	G	C	1:26387768:G:C	Pathogenic	TRUE	TRIM63	missense_variant	TRUE	0.11995204	NA	25.2	24.1	5.1778	R001677	2.49145	24.7
1	26769233	G	A	1:26769233:G:A	Pathogenic	TRUE	DHDDS	stop_gained	TRUE	0.0062296554	NA	39	38	17.551	R001700	2.31734	24.721
1	26764708	G	A	1:26764708:G:A	Pathogenic	TRUE	DHDDS	missense_variant	TRUE	0.29124686	NA	34	32	12.9025	R001700	2.31734	24.721
1	26784371	G	A	1:26784371:G:A	Pathogenic	TRUE	DHDDS	missense_variant	TRUE	0.060498334	NA	35	33	13.4608	R001700	2.31734	24.721
1	27057894	C	A	1:27057894:C:A	Pathogenic	TRUE	ARID1A	stop_gained	TRUE	0.9343227	NA	35	35	14.7733	R001711	5.34129	34
1	27056211	C	T	1:27056211:C:T	Pathogenic	TRUE	ARID1A	stop_gained	TRUE	4.093926e-05	NA	38	37	17.2024	R001711	5.34129	34
1	27105553	C	T	1:27105553:C:T	Pathogenic	TRUE	ARID1A	stop_gained	TRUE	0.003099199	NA	40	37	17.1758	R001716	3.56437	34
1	27099442	G	T	1:27099442:G:T	Pathogenic	TRUE	ARID1A	stop_gained	TRUE	0.9894622	NA	41	38	17.7884	R001716	3.56437	34
1	27106354	C	T	1:27106354:C:T	Pathogenic	TRUE	ARID1A	stop_gained	TRUE	0.87263125	NA	46	41	20.2828	R001716	3.56437	34
1	27094353	A	G	1:27094353:A:G	Pathogenic	TRUE	ARID1A	missense_variant	TRUE	0.059568267	NA	21.6	27.2	8.32577	R001714	2.75068	34
1	27057682	C	T	1:27057682:C:T	Pathogenic	TRUE	ARID1A	stop_gained	TRUE	0.9461876	NA	36	36	15.6787	R001711	5.34129	34
1	27092737	C	T	1:27092737:C:T	Pathogenic	TRUE	ARID1A	stop_gained	TRUE	0.6926555	NA	39	39	18.506	R001714	2.75068	34
1	27023060	C	T	1:27023060:C:T	Pathogenic	TRUE	ARID1A	stop_gained	TRUE	1	NA	35	35	15.0607	R001709	4.55094	34
1	27105920	G	A	1:27105920:G:A	Pathogenic	TRUE	ARID1A	stop_gained	TRUE	0.032179464	NA	41	41	20.8334	R001716	3.56437	34
1	27023069	G	T	1:27023069:G:T	Pathogenic	TRUE	ARID1A	stop_gained	TRUE	0.9999982	NA	36	36	15.9396	R001709	4.55094	34
1	27097641	C	A	1:27097641:C:A	Pathogenic	TRUE	ARID1A	missense_variant	TRUE	0.15717205	NA	22.9	29	10.2791	R001715	4.686185	34
1	27121291	C	A	1:27121291:C:A	Pathogenic	TRUE	PIGV	missense_variant	TRUE	0.31623095	NA	26.4	26.6	7.72062	R001717	4.46105	23.1
1	27121679	A	C	1:27121679:A:C	Pathogenic	TRUE	PIGV	missense_variant	TRUE	0.005770808	NA	24.1	25.6	6.64807	R001717	4.46105	23.1
1	27121547	C	T	1:27121547:C:T	Pathogenic	TRUE	PIGV	missense_variant	TRUE	0.1670453	NA	27.4	25.7	6.81916	R001717	4.46105	23.1
1	27238527	C	A	1:27238527:C:A	Pathogenic	TRUE	NR0B2	missense_variant	TRUE	0.5079036	NA	33	28.2	9.39733	R001721	3.59601	0.811
1	27240332	G	A	1:27240332:G:A	Pathogenic	TRUE	NR0B2	stop_gained	TRUE	0.22634925	NA	31	33	13.7792	R001721	3.59601	0.811
1	27436169	C	T	1:27436169:C:T	Pathogenic	TRUE	SLC9A1	missense_variant	TRUE	0.9574855	NA	34	32	12.9112	R001733	2.266165	3.313
1	27875595	G	T	1:27875595:G:T	Pathogenic	TRUE	AHDC1	stop_gained	TRUE	0.99999917	NA	43	43	23.0125	R001749	4.02096	22.9
1	27875004	C	T	1:27875004:C:T	Pathogenic	TRUE	AHDC1	stop_gained	TRUE	0.9999844	NA	44	42	21.8206	R001749	4.02096	22.9
1	27875130	G	C	1:27875130:G:C	Pathogenic	TRUE	AHDC1	stop_gained	TRUE	0.9999846	NA	41	39	19.2785	R001749	4.02096	22.9
1	27876300	C	T	1:27876300:C:T	Pathogenic	TRUE	AHDC1	stop_gained	TRUE	0.99947304	NA	39	41	20.5263	R001749	4.02096	22.9
1	27874813	G	A	1:27874813:G:A	Pathogenic	TRUE	AHDC1	stop_gained	TRUE	0.99999225	NA	39	38	17.7316	R001749	4.02096	22.9
1	27875423	G	C	1:27875423:G:C	Pathogenic	TRUE	AHDC1	stop_gained	TRUE	0.9999932	NA	41	40	20.1335	R001749	4.02096	22.9
1	27876868	G	A	1:27876868:G:A	Pathogenic	TRUE	AHDC1	stop_gained	TRUE	0.99997604	NA	35	36	15.7613	R001749	4.02096	22.9
1	27877108	T	A	1:27877108:T:A	Pathogenic	TRUE	AHDC1	stop_gained	TRUE	0.7072423	NA	37	39	18.3169	R001749	4.02096	22.9
1	27875243	G	T	1:27875243:G:T	Pathogenic	TRUE	AHDC1	stop_gained	TRUE	0.9999893	NA	38	37	16.7225	R001749	4.02096	22.9
1	27876565	G	A	1:27876565:G:A	Pathogenic	TRUE	AHDC1	stop_gained	TRUE	0.99997985	NA	37	37	17.0133	R001749	4.02096	22.9
1	27876262	G	A	1:27876262:G:A	Pathogenic	TRUE	AHDC1	stop_gained	TRUE	0.99894565	NA	38	39	18.3807	R001749	4.02096	22.9
1	27875161	G	A	1:27875161:G:A	Pathogenic	TRUE	AHDC1	stop_gained	TRUE	0.99999833	NA	38	39	18.7812	R001749	4.02096	22.9
1	27876439	C	A	1:27876439:C:A	Pathogenic	TRUE	AHDC1	stop_gained	TRUE	0.999213	NA	39	40	20.1579	R001749	4.02096	22.9
1	27875719	G	A	1:27875719:G:A	Pathogenic	TRUE	AHDC1	stop_gained	TRUE	0.9999989	NA	36	37	16.4576	R001749	4.02096	22.9
1	27877648	G	A	1:27877648:G:A	Pathogenic	TRUE	AHDC1	stop_gained	TRUE	0.9999993	NA	36	37	16.5155	R001749	4.02096	22.9
1	29320002	T	C	1:29320002:T:C	Pathogenic	TRUE	EPB41	missense_variant	TRUE	0.002845034	NA	25.8	23.3	4.33244	R001816	2.343695	24.3
1	29320002	T	G	1:29320002:T:G	Pathogenic	TRUE	EPB41	missense_variant	TRUE	0.002845034	NA	28.3	23.7	4.73117	R001816	2.343695	24.3
1	29320039	T	G	1:29320039:T:G	Pathogenic	TRUE	EPB41	stop_gained	TRUE	0.8391894	NA	35	35	15.1522	R001816	2.343695	24.3
1	29522507	C	A	1:29522507:C:A	Pathogenic	TRUE	MECR	missense_variant	TRUE	0.34780186	NA	34	31	11.7294	R001830	3.07222	3.313
1	29527086	G	A	1:29527086:G:A	Pathogenic	TRUE	MECR	missense_variant	TRUE	0.0008887639	NA	35	33	13.6438	R001830	3.07222	3.313
1	31414937	G	A	1:31414937:G:A	Pathogenic	TRUE	PUM1	stop_gained	TRUE	0.82845736	NA	44	40	20.1115	R001901	2.2971	3.313
1	31426800	G	C	1:31426800:G:C	Pathogenic	TRUE	PUM1	stop_gained	TRUE	0.009678367	NA	43	41	20.7734	R001902	2.28508	3.313
1	32745329	T	C	1:32745329:T:C	Pathogenic	TRUE	LCK	missense_variant	TRUE	0.9818618	NA	28.4	33	13.1656	R001966	1.829155	3.313
1	33256809	G	A	1:33256809:G:A	Pathogenic	TRUE	YARS	missense_variant	TRUE	1.4206882e-05	NA	33	32	12.6322	R001990	1.65885	22.4
1	33276335	G	C	1:33276335:G:C	Pathogenic	TRUE	YARS	stop_gained	TRUE	0.07300311	NA	36	35	15.0429	R001990	1.65885	22.4
1	33263369	C	T	1:33263369:C:T	Pathogenic	TRUE	YARS	missense_variant	TRUE	5.711941e-05	NA	31	27.1	8.26605	R001990	1.65885	22.4
1	33241596	C	T	1:33241596:C:T	Pathogenic	TRUE	YARS	missense_variant	TRUE	0.93180954	NA	35	33	13.8338	R001989	3.70068	22.4
1	33354724	C	A	1:33354724:C:A	Pathogenic	TRUE	HPCA	missense_variant	TRUE	0.9731007	NA	27.8	26	7.09126	R001995	5.86448	26.681
1	33359449	G	A	1:33359449:G:A	Pathogenic	TRUE	HPCA	missense_variant	TRUE	0.9999819	NA	23.7	22.9	3.89675	R001995	5.86448	26.681
1	33354711	C	A	1:33354711:C:A	Pathogenic	TRUE	HPCA	missense_variant	TRUE	0.87591225	NA	27	25.8	6.85648	R001995	5.86448	26.681
1	33502429	T	C	1:33502429:T:C	Pathogenic	TRUE	AK2	start_lost	TRUE	0.9671134	NA	24.2	22.8	3.87023	R002004	7.17925	23.2
1	33480127	T	C	1:33480127:T:C	Pathogenic	TRUE	AK2	missense_variant	TRUE	0.034446113	NA	33	31	11.7441	R002003	3.30818	23.2
1	33502405	C	A	1:33502405:C:A	Pathogenic	TRUE	AK2	stop_gained	TRUE	0.95278925	NA	31	34	14.2899	R002004	7.17925	23.2
1	33478946	G	A	1:33478946:G:A	Pathogenic	TRUE	AK2	missense_variant	TRUE	0.30495524	NA	28	27.4	8.57633	R002003	3.30818	23.2
1	33478805	T	A	1:33478805:T:A	Pathogenic	TRUE	AK2	stop_gained	TRUE	0.8193557	NA	41	43	23.1279	R002003	3.30818	23.2
1	35227421	T	A	1:35227421:T:A	Pathogenic	TRUE	GJB4	missense_variant	TRUE	5.784004e-05	NA	28.1	29.3	10.5909	R002103	2.76964	10.41
1	35226920	G	A	1:35226920:G:A	Pathogenic	TRUE	GJB4	missense_variant	TRUE	0.99718165	NA	31	28.9	10.1814	R002102	3.66089	10.41
1	35227266	C	A	1:35227266:C:A	Pathogenic	TRUE	GJB4	missense_variant	TRUE	0.42126405	NA	19.93	22.1	3.31136	R002103	2.76964	10.41
1	35226890	G	A	1:35226890:G:A	Pathogenic	TRUE	GJB4	missense_variant	TRUE	0.71088386	NA	26.8	28	9.25419	R002102	3.66089	10.41
1	35227264	T	C	1:35227264:T:C	Pathogenic	TRUE	GJB4	missense_variant	TRUE	0.3098767	NA	13.44	20.4	2.91071	R002103	2.76964	10.41
1	35227108	A	C	1:35227108:A:C	Pathogenic	TRUE	GJB4	missense_variant	TRUE	1.4633366e-05	NA	25.2	25.6	6.71218	R002102	3.66089	10.41
1	35250464	T	C	1:35250464:T:C	Pathogenic	TRUE	GJB3	missense_variant	TRUE	0.03217851	NA	23.8	24.6	5.6458	R002103	2.76964	0.001
1	35250488	G	C	1:35250488:G:C	Pathogenic	TRUE	GJB3	missense_variant	TRUE	0.84760326	NA	23.6	22.9	3.958	R002103	2.76964	0.001
1	35250397	G	C	1:35250397:G:C	Pathogenic	TRUE	GJB3	missense_variant	TRUE	0.0001083185	NA	24.6	24.2	5.21547	R002103	2.76964	0.001
1	35250398	G	A	1:35250398:G:A	Pathogenic	TRUE	GJB3	missense_variant	TRUE	1.1836082e-05	NA	23.7	24	5.01718	R002103	2.76964	0.001
1	35250619	T	A	1:35250619:T:A	Pathogenic	TRUE	GJB3	missense_variant	TRUE	0.00031124693	NA	19.17	24.1	5.14632	R002103	2.76964	0.001
1	35250860	A	G	1:35250860:A:G	Pathogenic	TRUE	GJB3	missense_variant	TRUE	0.0013697977	NA	0.003	7.643	0.629036	R002103	2.76964	0.001
1	35250371	G	A	1:35250371:G:A	Pathogenic	TRUE	GJB3	stop_gained	TRUE	0.18046577	NA	36	38	17.9418	R002103	2.76964	0.001
1	35250784	A	G	1:35250784:A:G	Pathogenic	TRUE	GJB3	missense_variant	TRUE	0.05329489	NA	10.65	19.61	2.79365	R002103	2.76964	0.001
1	36556868	A	C	1:36556868:A:C	Pathogenic	TRUE	ADPRHL2	missense_variant	TRUE	0.9807732	NA	25.8	26	7.13193	R002163	3.40695	3.313
1	36558895	C	T	1:36558895:C:T	Pathogenic	TRUE	ADPRHL2	stop_gained	TRUE	0.48713085	NA	39	38	17.8877	R002163	3.40695	3.313
1	36557524	C	T	1:36557524:C:T	Pathogenic	TRUE	ADPRHL2	missense_variant	TRUE	0.98922205	NA	27.1	28.6	9.80875	R002163	3.40695	3.313
1	36554605	G	A	1:36554605:G:A	Pathogenic	TRUE	ADPRHL2	missense_variant	TRUE	0.99666923	NA	29.9	33	13.202	R002163	3.40695	3.313
1	36563919	G	T	1:36563919:G:T	Pathogenic	TRUE	COL8A2	missense_variant	TRUE	0.9994593	NA	12.52	21.5	3.11686	R002164	1.88553	5.605
1	36563933	A	C	1:36563933:A:C	Pathogenic	TRUE	COL8A2	missense_variant	TRUE	0.99894196	NA	7.411	22.8	3.86497	R002164	1.88553	5.605
1	36932335	G	A	1:36932335:G:A	Pathogenic	TRUE	CSF3R	missense_variant	TRUE	0.1627504	NA	0.001	3.626	0.366651	R002186	3.324085	20.3
1	36933198	G	T	1:36933198:G:T	Pathogenic	TRUE	CSF3R	missense_variant	TRUE	0.61517763	NA	8.295	10.09	0.910621	R002186	3.324085	20.3
1	36932248	G	A	1:36932248:G:A	Pathogenic	TRUE	CSF3R	stop_gained	TRUE	0.0009829121	NA	35	35	15.1057	R002186	3.324085	20.3
1	36932209	G	A	1:36932209:G:A	Pathogenic	TRUE	CSF3R	stop_gained	TRUE	0.99909484	NA	36	37	16.6212	R002186	3.324085	20.3
1	36945066	C	T	1:36945066:C:T	Pathogenic	TRUE	CSF3R	stop_gained	TRUE	0.99898833	NA	23.8	24.3	5.3826	R002187	1.846005	20.3
1	36932224	G	A	1:36932224:G:A	Pathogenic	TRUE	CSF3R	stop_gained	TRUE	0.9715888	NA	35	35	15.3561	R002186	3.324085	20.3
1	36935339	C	T	1:36935339:C:T	Pathogenic	TRUE	CSF3R	stop_gained	TRUE	0.9975454	NA	38	37	17.2505	R002187	1.846005	20.3
1	36937914	G	A	1:36937914:G:A	Pathogenic	TRUE	CSF3R	missense_variant	TRUE	0.99975806	NA	33	27.4	8.54448	R002187	1.846005	20.3
1	36940999	G	A	1:36940999:G:A	Pathogenic	TRUE	CSF3R	stop_gained	TRUE	0.9411899	NA	36	37	17.0211	R002187	1.846005	20.3
1	38006353	G	A	1:38006353:G:A	Pathogenic	TRUE	SNIP1	missense_variant	TRUE	0.0003339731	NA	27.4	23.2	4.20021	R002246	3.02569	3.313
1	39934393	A	T	1:39934393:A:T	Pathogenic	TRUE	MACF1	missense_variant	TRUE	0.049784236	NA	33	34	13.918	R002333	2.676425	3.313
1	40312930	C	T	1:40312930:C:T	Pathogenic	TRUE	TRIT1	missense_variant	TRUE	0.4403744	NA	34	32	12.3128	R002363	4.593005	3.313
1	40431162	C	T	1:40431162:C:T	Pathogenic	TRUE	MFSD2A	missense_variant	TRUE	0.99557185	NA	30	26.1	7.21418	R002371	2.729495	3.313
1	40431005	C	T	1:40431005:C:T	Pathogenic	TRUE	MFSD2A	missense_variant&splice_region_variant	TRUE	NA	NA	33	34	14.2289	R002371	2.729495	3.313
1	40433304	C	T	1:40433304:C:T	Pathogenic	TRUE	MFSD2A	missense_variant	TRUE	0.99988043	NA	28.9	25	6.0896	R002371	2.729495	3.313
1	40557070	T	A	1:40557070:T:A	Pathogenic	TRUE	PPT1	missense_variant&splice_region_variant	TRUE	8.339553e-05	NA	32	29.1	10.4199	R002380	3.40698	0.002
1	40544245	G	A	1:40544245:G:A	Pathogenic	TRUE	PPT1	missense_variant	TRUE	0.74564326	NA	27.2	26.4	7.52035	R002379	2.82061	0.002
1	40544302	A	T	1:40544302:A:T	Pathogenic	TRUE	PPT1	missense_variant	TRUE	0.9623242	NA	29.8	29.7	11.0059	R002379	2.82061	0.002
1	40558081	T	G	1:40558081:T:G	Pathogenic	TRUE	PPT1	missense_variant	TRUE	0.00042795218	NA	23	23.2	4.19003	R002380	3.40698	0.002
1	40557843	T	C	1:40557843:T:C	Pathogenic	TRUE	PPT1	missense_variant&splice_region_variant	TRUE	0.0010999396	NA	26.3	33	13.6547	R002380	3.40698	0.002
1	40539783	G	A	1:40539783:G:A	Pathogenic	TRUE	PPT1	stop_gained	TRUE	0.027045162	NA	42	44	23.5098	R002379	2.82061	0.002
1	40546155	C	G	1:40546155:C:G	Pathogenic	TRUE	PPT1	missense_variant	TRUE	0.19740418	NA	23.3	21.6	3.13366	R002379	2.82061	0.002
1	40555089	G	C	1:40555089:G:C	Pathogenic	TRUE	PPT1	missense_variant	TRUE	0.027014496	NA	26.3	25.1	6.18857	R002379	2.82061	0.002
1	40557726	C	T	1:40557726:C:T	Pathogenic	TRUE	PPT1	missense_variant	TRUE	0.00014168858	NA	29.7	26.9	8.07112	R002380	3.40698	0.002
1	40557757	C	G	1:40557757:C:G	Pathogenic	TRUE	PPT1	missense_variant	TRUE	0.00010657694	NA	33	32	12.2062	R002380	3.40698	0.002
1	40558170	C	T	1:40558170:C:T	Pathogenic	TRUE	PPT1	missense_variant	TRUE	9.806901e-05	NA	26.2	25.2	6.28692	R002380	3.40698	0.002
1	40562860	C	T	1:40562860:C:T	Pathogenic	TRUE	PPT1	stop_gained	TRUE	6.349887e-05	NA	31	35	14.6261	R002380	3.40698	0.002
1	40544293	A	G	1:40544293:A:G	Pathogenic	TRUE	PPT1	missense_variant	TRUE	0.13856499	NA	32	32	12.2732	R002379	2.82061	0.002
1	40756563	T	G	1:40756563:T:G	Pathogenic	TRUE	ZMPSTE24	stop_gained	TRUE	0.00021557315	NA	38	38	18.2294	R002387	2.54342	6.648
1	40751660	T	C	1:40751660:T:C	Pathogenic	TRUE	ZMPSTE24	missense_variant	TRUE	0.34412676	NA	27.5	28.6	9.8948	R002387	2.54342	6.648
1	40737647	G	T	1:40737647:G:T	Pathogenic	TRUE	ZMPSTE24	stop_gained	TRUE	0.0007168394	NA	41	37	16.8005	R002387	2.54342	6.648
1	40737681	C	T	1:40737681:C:T	Pathogenic	TRUE	ZMPSTE24	missense_variant	TRUE	0.00027879173	NA	33	29.7	11.0005	R002387	2.54342	6.648
1	40758262	G	A	1:40758262:G:A	Pathogenic	TRUE	ZMPSTE24	stop_gained	TRUE	0.00057347404	NA	40	40	19.5728	R002387	2.54342	6.648
1	40737653	G	T	1:40737653:G:T	Pathogenic	TRUE	ZMPSTE24	stop_gained	TRUE	0.0027694767	NA	44	38	17.9841	R002387	2.54342	6.648
1	41285133	T	C	1:41285133:T:C	Pathogenic	TRUE	KCNQ4	missense_variant	TRUE	0.9588108	NA	28.5	31	11.9953	R002409	4.96901	10.44
1	41285088	G	A	1:41285088:G:A	Pathogenic	TRUE	KCNQ4	missense_variant	TRUE	0.9997316	NA	34	32	12.733	R002409	4.96901	10.44
1	41296901	C	T	1:41296901:C:T	Pathogenic	TRUE	KCNQ4	stop_gained	TRUE	0.9993426	NA	40	40	19.4137	R002410	2.83679	10.44
1	41285137	G	C	1:41285137:G:C	Pathogenic	TRUE	KCNQ4	missense_variant	TRUE	0.98794156	NA	32	33	13.0913	R002409	4.96901	10.44
1	41249905	T	C	1:41249905:T:C	Pathogenic	TRUE	KCNQ4	missense_variant	TRUE	0.9999999	NA	16.52	22.6	3.67454	R002407	4.567575	10.44
1	41284333	T	A	1:41284333:T:A	Pathogenic	TRUE	KCNQ4	missense_variant	TRUE	0.99999285	NA	35	33	13.5729	R002409	4.96901	10.44
1	41285131	T	A	1:41285131:T:A	Pathogenic	TRUE	KCNQ4	missense_variant	TRUE	0.99325174	NA	29.9	29.9	11.2275	R002409	4.96901	10.44
1	41285106	G	T	1:41285106:G:T	Pathogenic	TRUE	KCNQ4	missense_variant	TRUE	0.9955474	NA	32	29.3	10.6325	R002409	4.96901	10.44
1	41285095	A	T	1:41285095:A:T	Pathogenic	TRUE	KCNQ4	missense_variant	TRUE	0.05804778	NA	29.6	29	10.2543	R002409	4.96901	10.44
1	41285565	G	A	1:41285565:G:A	Pathogenic	TRUE	KCNQ4	missense_variant	TRUE	0.98458755	NA	35	33	13.1502	R002409	4.96901	10.44
1	41285565	G	T	1:41285565:G:T	Pathogenic	TRUE	KCNQ4	missense_variant	TRUE	0.98458755	NA	35	33	13.8135	R002409	4.96901	10.44
1	41285583	C	T	1:41285583:C:T	Pathogenic	TRUE	KCNQ4	missense_variant	TRUE	0.12766705	NA	31	26	7.1473	R002409	4.96901	10.44
1	41285603	G	T	1:41285603:G:T	Pathogenic	TRUE	KCNQ4	missense_variant	TRUE	0.001304949	NA	28.5	26	7.08391	R002409	4.96901	10.44
1	41285554	T	C	1:41285554:T:C	Pathogenic	TRUE	KCNQ4	missense_variant	TRUE	0.99994576	NA	28	29	10.2833	R002409	4.96901	10.44
1	41304146	C	T	1:41304146:C:T	Pathogenic	TRUE	KCNQ4	missense_variant	TRUE	0.99993	NA	31	29	10.2545	R002410	2.83679	10.44
1	41285598	G	A	1:41285598:G:A	Pathogenic	TRUE	KCNQ4	missense_variant	TRUE	0.8148068	NA	33	31	11.4899	R002409	4.96901	10.44
1	41285118	T	C	1:41285118:T:C	Pathogenic	TRUE	KCNQ4	missense_variant	TRUE	0.9946078	NA	27.6	28.5	9.72658	R002409	4.96901	10.44
1	41285571	G	C	1:41285571:G:C	Pathogenic	TRUE	KCNQ4	missense_variant	TRUE	0.91759926	NA	32	31	11.88	R002409	4.96901	10.44
1	41285584	C	T	1:41285584:C:T	Pathogenic	TRUE	KCNQ4	missense_variant	TRUE	0.70104915	NA	34	27.3	8.50071	R002409	4.96901	10.44
1	42925359	A	T	1:42925359:A:T	Pathogenic	TRUE	PPCS	missense_variant	TRUE	3.0424548e-05	NA	31	32	12.4356	R002487	3.90889	3.313
1	42922947	G	C	1:42922947:G:C	Pathogenic	TRUE	PPCS	missense_variant	TRUE	0.81854147	NA	28.5	29.4	10.745	R002487	3.90889	3.313
1	43204211	A	G	1:43204211:A:G	Pathogenic	TRUE	CLDN19	missense_variant	TRUE	0.9990521	NA	26.3	26.4	7.53893	R002494	2.820805	16.23
1	43204211	A	C	1:43204211:A:C	Pathogenic	TRUE	CLDN19	missense_variant	TRUE	0.9990521	NA	26	26.4	7.49371	R002494	2.820805	16.23
1	43204092	C	A	1:43204092:C:A	Pathogenic	TRUE	CLDN19	missense_variant&splice_region_variant	TRUE	0.99981767	NA	29.1	33	13.7512	R002494	2.820805	16.23
1	43205566	G	A	1:43205566:G:A	Pathogenic	TRUE	CLDN19	stop_gained	TRUE	0.999059	NA	36	37	16.443	R002494	2.820805	16.23
1	43205566	G	C	1:43205566:G:C	Pathogenic	TRUE	CLDN19	missense_variant	TRUE	0.999059	NA	25.5	25.4	6.46309	R002494	2.820805	16.23
1	43224625	G	A	1:43224625:G:A	Pathogenic	TRUE	LEPRE1	stop_gained	TRUE	0.00039814212	NA	38	38	17.9695	R002497	3.22383	0.001
1	43221269	C	A	1:43221269:C:A	Pathogenic	TRUE	LEPRE1	stop_gained	TRUE	0.9997714	NA	35	35	14.8508	R002497	3.22383	0.001
1	43223474	T	A	1:43223474:T:A	Pathogenic	TRUE	LEPRE1	stop_gained	TRUE	0.9987907	NA	29.3	34	14.0698	R002497	3.22383	0.001
1	43225016	G	A	1:43225016:G:A	Pathogenic	TRUE	LEPRE1	stop_gained	TRUE	0.9991636	NA	36	35	15.272	R002497	3.22383	0.001
1	43232251	G	T	1:43232251:G:T	Pathogenic	TRUE	LEPRE1	stop_gained	TRUE	0.999985	NA	37	36	15.536	R002497	3.22383	0.001
1	43221287	G	A	1:43221287:G:A	Pathogenic	TRUE	LEPRE1	stop_gained	TRUE	0.9992151	NA	37	36	15.6799	R002497	3.22383	0.001
1	43228071	G	A	1:43228071:G:A	Pathogenic	TRUE	LEPRE1	stop_gained	TRUE	1.1575908e-06	NA	37	38	17.4069	R002497	3.22383	0.001
1	43215921	G	T	1:43215921:G:T	Pathogenic	TRUE	LEPRE1	stop_gained	TRUE	0.0035233863	NA	45	46	25.3525	R002496	2.3298	0.001
1	43218222	G	A	1:43218222:G:A	Pathogenic	TRUE	LEPRE1	stop_gained	TRUE	0.002768142	NA	39	40	19.4515	R002497	3.22383	0.001
1	43393355	C	T	1:43393355:C:T	Pathogenic	TRUE	SLC2A1	missense_variant	TRUE	0.9514436	NA	34	33	13.0771	R002500	3.190295	9.047
1	43393355	C	A	1:43393355:C:A	Pathogenic	TRUE	SLC2A1	missense_variant	TRUE	0.9514436	NA	34	32	12.781	R002500	3.190295	9.047
1	43395556	G	A	1:43395556:G:A	Pathogenic	TRUE	SLC2A1	missense_variant	TRUE	0.99928385	NA	34	29.1	10.4137	R002500	3.190295	9.047
1	43395598	C	A	1:43395598:C:A	Pathogenic	TRUE	SLC2A1	stop_gained	TRUE	0.75587106	NA	39	38	18.2884	R002500	3.190295	9.047
1	43395589	G	A	1:43395589:G:A	Pathogenic	TRUE	SLC2A1	missense_variant	TRUE	0.9746737	NA	34	33	13.1958	R002500	3.190295	9.047
1	43394882	G	A	1:43394882:G:A	Pathogenic	TRUE	SLC2A1	missense_variant&splice_region_variant	TRUE	0.0018763667	NA	34	35	14.4417	R002500	3.190295	9.047
1	43393318	C	T	1:43393318:C:T	Pathogenic	TRUE	SLC2A1	stop_gained	TRUE	0.9976515	NA	42	44	23.6829	R002500	3.190295	9.047
1	43393293	A	G	1:43393293:A:G	Pathogenic	TRUE	SLC2A1	missense_variant	TRUE	0.12568098	NA	17.76	23.5	4.49276	R002500	3.190295	9.047
1	43395287	G	A	1:43395287:G:A	Pathogenic	TRUE	SLC2A1	stop_gained	TRUE	0.931286	NA	38	40	19.9096	R002500	3.190295	9.047
1	43395296	G	A	1:43395296:G:A	Pathogenic	TRUE	SLC2A1	stop_gained	TRUE	0.0003873312	NA	38	40	19.6858	R002500	3.190295	9.047
1	43394883	A	G	1:43394883:A:G	Pathogenic	TRUE	SLC2A1	missense_variant&splice_region_variant	TRUE	0.35792986	NA	32	33	13.7951	R002500	3.190295	9.047
1	43396395	C	T	1:43396395:C:T	Pathogenic	TRUE	SLC2A1	missense_variant	TRUE	0.99920815	NA	33	26.6	7.77328	R002500	3.190295	9.047
1	43396356	G	A	1:43396356:G:A	Pathogenic	TRUE	SLC2A1	missense_variant	TRUE	0.99959105	NA	34	28	9.16258	R002500	3.190295	9.047
1	43395298	A	G	1:43395298:A:G	Pathogenic	TRUE	SLC2A1	missense_variant	TRUE	0.00019255145	NA	29	25	6.10774	R002500	3.190295	9.047
1	43392844	G	T	1:43392844:G:T	Pathogenic	TRUE	SLC2A1	stop_gained	TRUE	0.7343612	NA	46	43	22.2944	R002500	3.190295	9.047
1	43395407	G	A	1:43395407:G:A	Pathogenic	TRUE	SLC2A1	stop_gained	TRUE	0.9999033	NA	37	37	17.1248	R002500	3.190295	9.047
1	43394689	G	A	1:43394689:G:A	Pathogenic	TRUE	SLC2A1	stop_gained	TRUE	0.99958724	NA	42	45	24.446	R002500	3.190295	9.047
1	43393291	G	T	1:43393291:G:T	Pathogenic	TRUE	SLC2A1	stop_gained	TRUE	0.046983697	NA	40	40	20.1236	R002500	3.190295	9.047
1	43395666	C	T	1:43395666:C:T	Pathogenic	TRUE	SLC2A1	stop_gained	TRUE	0.9987142	NA	39	40	20.062	R002500	3.190295	9.047
1	43395437	G	A	1:43395437:G:A	Pathogenic	TRUE	SLC2A1	missense_variant	TRUE	0.99990606	NA	33	28.3	9.57486	R002500	3.190295	9.047
1	43396320	C	T	1:43396320:C:T	Pathogenic	TRUE	SLC2A1	missense_variant	TRUE	0.9994796	NA	25.2	24.1	5.13527	R002500	3.190295	9.047
1	43393282	A	C	1:43393282:A:C	Pathogenic	TRUE	SLC2A1	stop_gained	TRUE	0.0008539471	NA	39	39	18.4188	R002500	3.190295	9.047
1	43395283	T	C	1:43395283:T:C	Pathogenic	TRUE	SLC2A1	missense_variant	TRUE	0.9753254	NA	26.8	28.6	9.87094	R002500	3.190295	9.047
1	43394667	T	A	1:43394667:T:A	Pathogenic	TRUE	SLC2A1	missense_variant	TRUE	0.11627792	NA	25.6	23.1	4.15474	R002500	3.190295	9.047
1	43396355	C	G	1:43396355:C:G	Pathogenic	TRUE	SLC2A1	missense_variant	TRUE	0.109623656	NA	34	30	11.3329	R002500	3.190295	9.047
1	43396332	G	A	1:43396332:G:A	Pathogenic	TRUE	SLC2A1	stop_gained	TRUE	0.999889	NA	37	39	18.4681	R002500	3.190295	9.047
1	43393356	G	A	1:43393356:G:A	Pathogenic	TRUE	SLC2A1	missense_variant	TRUE	0.9689686	NA	33	32	12.1628	R002500	3.190295	9.047
1	43408910	T	C	1:43408910:T:C	Pathogenic	TRUE	SLC2A1	missense_variant	TRUE	0.49284074	NA	26.3	26.7	7.86677	R002500	3.190295	9.047
1	43408910	T	A	1:43408910:T:A	Pathogenic	TRUE	SLC2A1	missense_variant	TRUE	0.49284074	NA	33	31	11.9761	R002500	3.190295	9.047
1	43395284	G	A	1:43395284:G:A	Pathogenic	TRUE	SLC2A1	stop_gained	TRUE	0.42537472	NA	38	40	19.8351	R002500	3.190295	9.047
1	43395274	C	T	1:43395274:C:T	Pathogenic	TRUE	SLC2A1	missense_variant	TRUE	0.103140175	NA	28.2	27	8.12281	R002500	3.190295	9.047
1	43392895	G	T	1:43392895:G:T	Pathogenic	TRUE	SLC2A1	stop_gained	TRUE	0.03724977	NA	35	34	14.0538	R002500	3.190295	9.047
1	43408962	C	A	1:43408962:C:A	Pathogenic	TRUE	SLC2A1	stop_gained	TRUE	0.98579687	NA	39	43	22.3459	R002500	3.190295	9.047
1	43395383	G	A	1:43395383:G:A	Pathogenic	TRUE	SLC2A1	stop_gained	TRUE	0.99890697	NA	36	38	17.5356	R002500	3.190295	9.047
1	43392737	G	A	1:43392737:G:A	Pathogenic	TRUE	SLC2A1	missense_variant	TRUE	0.64173543	NA	12.8	20.6	2.95126	R002500	3.190295	9.047
1	43395272	T	G	1:43395272:T:G	Pathogenic	TRUE	SLC2A1	missense_variant	TRUE	0.007981834	NA	26.9	25	6.05036	R002500	3.190295	9.047
1	43392825	T	A	1:43392825:T:A	Pathogenic	TRUE	SLC2A1	stop_gained	TRUE	0.0051313206	NA	39	40	20.056	R002500	3.190295	9.047
1	43396436	C	A	1:43396436:C:A	Pathogenic	TRUE	SLC2A1	missense_variant	TRUE	0.9901462	NA	35	31	11.9808	R002500	3.190295	9.047
1	43394916	A	G	1:43394916:A:G	Pathogenic	TRUE	SLC2A1	missense_variant	TRUE	0.15842691	NA	24.2	23.2	4.25302	R002500	3.190295	9.047
1	43396425	C	T	1:43396425:C:T	Pathogenic	TRUE	SLC2A1	missense_variant	TRUE	0.9984345	NA	34	27.3	8.41602	R002500	3.190295	9.047
1	43396425	C	G	1:43396425:C:G	Pathogenic	TRUE	SLC2A1	missense_variant	TRUE	0.9984345	NA	33	27.5	8.6591	R002500	3.190295	9.047
1	43395665	C	T	1:43395665:C:T	Pathogenic	TRUE	SLC2A1	stop_gained	TRUE	0.0010723665	NA	39	40	20.0853	R002500	3.190295	9.047
1	43396720	C	T	1:43396720:C:T	Pathogenic	TRUE	SLC2A1	missense_variant	TRUE	0.9999603	NA	33	28.7	9.91311	R002500	3.190295	9.047
1	43395308	C	T	1:43395308:C:T	Pathogenic	TRUE	SLC2A1	missense_variant	TRUE	0.0014635518	NA	34	28.8	10.0936	R002500	3.190295	9.047
1	43396536	G	A	1:43396536:G:A	Pathogenic	TRUE	SLC2A1	missense_variant&splice_region_variant	TRUE	0.32414573	NA	29.1	33	13.5367	R002500	3.190295	9.047
1	43395323	G	A	1:43395323:G:A	Pathogenic	TRUE	SLC2A1	stop_gained	TRUE	0.9949656	NA	38	40	19.3398	R002500	3.190295	9.047
1	43394969	G	A	1:43394969:G:A	Pathogenic	TRUE	SLC2A1	missense_variant	TRUE	0.9977576	NA	34	32	12.0634	R002500	3.190295	9.047
1	43394913	C	T	1:43394913:C:T	Pathogenic	TRUE	SLC2A1	missense_variant	TRUE	0.997649	NA	35	30	11.4162	R002500	3.190295	9.047
1	43393466	C	T	1:43393466:C:T	Pathogenic	TRUE	SLC2A1	stop_gained	TRUE	0.9964342	NA	39	39	18.8804	R002500	3.190295	9.047
1	43424321	A	G	1:43424321:A:G	Pathogenic	TRUE	SLC2A1	start_lost	TRUE	NA	NA	23.4	24.1	5.10802	R002501	4.723685	9.047
1	43777449	C	T	1:43777449:C:T	Pathogenic	TRUE	TIE1	missense_variant	TRUE	0.9995221	NA	33	26.6	7.68567	R002515	2.812585	3.313
1	43787367	G	A	1:43787367:G:A	Pathogenic	TRUE	TIE1	missense_variant	TRUE	0.77357996	NA	35	34	14.0657	R002516	2.30975	3.313
1	43804304	C	T	1:43804304:C:T	Pathogenic	TRUE	MPL	missense_variant	TRUE	0.00028064998	NA	33	27.2	8.37448	R002518	2.666835	0.001
1	43805767	C	A	1:43805767:C:A	Pathogenic	TRUE	MPL	missense_variant	TRUE	0.8295899	NA	25.1	23.8	4.82041	R002518	2.666835	0.001
1	43812491	G	A	1:43812491:G:A	Pathogenic	TRUE	MPL	stop_gained	TRUE	0.9754558	NA	39	38	17.7101	R002518	2.666835	0.001
1	43804273	C	A	1:43804273:C:A	Pathogenic	TRUE	MPL	stop_gained	TRUE	0.9384804	NA	23.8	23.5	4.54506	R002518	2.666835	0.001
1	43812204	C	T	1:43812204:C:T	Pathogenic	TRUE	MPL	stop_gained	TRUE	0.0026380913	NA	42	37	17.004	R002518	2.666835	0.001
1	43804268	C	T	1:43804268:C:T	Pathogenic	TRUE	MPL	stop_gained	TRUE	0.6741243	NA	35	35	14.514	R002518	2.666835	0.001
1	43814938	G	A	1:43814938:G:A	Pathogenic	TRUE	MPL	stop_gained	TRUE	0.9999435	NA	38	39	18.3673	R002518	2.666835	0.001
1	43803817	C	T	1:43803817:C:T	Pathogenic	TRUE	MPL	stop_gained	TRUE	0.51000965	NA	37	36	15.8566	R002518	2.666835	0.001
1	43814667	G	T	1:43814667:G:T	Pathogenic	TRUE	MPL	stop_gained	TRUE	0.99998856	NA	38	36	15.6828	R002518	2.666835	0.001
1	43805106	C	T	1:43805106:C:T	Pathogenic	TRUE	MPL	stop_gained	TRUE	0.000298723	NA	36	35	15.0526	R002518	2.666835	0.001
1	43812544	G	A	1:43812544:G:A	Pathogenic	TRUE	MPL	stop_gained	TRUE	0.21016523	NA	39	38	18.1576	R002518	2.666835	0.001
1	43812177	C	T	1:43812177:C:T	Pathogenic	TRUE	MPL	stop_gained	TRUE	0.03796859	NA	36	35	14.8866	R002518	2.666835	0.001
1	43814979	G	A	1:43814979:G:A	Pathogenic	TRUE	MPL	missense_variant	TRUE	0.983781	NA	13.53	16.09	2.04324	R002518	2.666835	0.001
1	43804305	G	C	1:43804305:G:C	Pathogenic	TRUE	MPL	missense_variant	TRUE	0.9975242	NA	25.8	26	7.08884	R002518	2.666835	0.001
1	43814553	G	T	1:43814553:G:T	Pathogenic	TRUE	MPL	stop_gained	TRUE	0.99316627	NA	43	40	19.3342	R002518	2.666835	0.001
1	43812567	C	T	1:43812567:C:T	Pathogenic	TRUE	MPL	stop_gained	TRUE	0.22621815	NA	40	38	17.415	R002518	2.666835	0.001
1	43812573	C	T	1:43812573:C:T	Pathogenic	TRUE	MPL	stop_gained	TRUE	0.01637533	NA	43	38	18.0147	R002518	2.666835	0.001
1	43805713	C	T	1:43805713:C:T	Pathogenic	TRUE	MPL	missense_variant	TRUE	0.8727077	NA	35	32	12.4714	R002518	2.666835	0.001
1	43830119	G	A	1:43830119:G:A	Pathogenic	TRUE	ELOVL1	missense_variant	TRUE	0.17710613	NA	26.9	25.1	6.15813	R002519	5.24583	3.313
1	43897444	C	T	1:43897444:C:T	Pathogenic	TRUE	SZT2	stop_gained	TRUE	0.21529092	NA	39	39	18.3495	R002523	3.2346	22.9
1	43909445	C	T	1:43909445:C:T	Pathogenic	TRUE	SZT2	missense_variant	TRUE	0.99610716	NA	35	33	13.1819	R002524	3.19332	22.9
1	43889995	C	G	1:43889995:C:G	Pathogenic	TRUE	SZT2	stop_gained	TRUE	0.98324454	NA	36	36	16.1566	R002522	2.63726	22.9
1	43909301	C	T	1:43909301:C:T	Pathogenic	TRUE	SZT2	stop_gained	TRUE	0.99995136	NA	49	45	24.6819	R002524	3.19332	22.9
1	43888824	C	T	1:43888824:C:T	Pathogenic	TRUE	SZT2	stop_gained	TRUE	6.024645e-05	NA	37	36	16.0756	R002522	2.63726	22.9
1	43896428	C	G	1:43896428:C:G	Pathogenic	TRUE	SZT2	stop_gained	TRUE	0.9983078	NA	38	39	19.2882	R002523	3.2346	22.9
1	43908671	C	G	1:43908671:C:G	Pathogenic	TRUE	SZT2	missense_variant	TRUE	0.8422289	NA	23.1	23.8	4.78463	R002524	3.19332	22.9
1	43908278	C	T	1:43908278:C:T	Pathogenic	TRUE	SZT2	stop_gained	TRUE	0.99874014	NA	54	48	27.9512	R002524	3.19332	22.9
1	43914312	G	A	1:43914312:G:A	Pathogenic	TRUE	SZT2	stop_gained	TRUE	0.9926508	NA	45	45	24.9326	R002524	3.19332	22.9
1	43880864	C	T	1:43880864:C:T	Pathogenic	TRUE	SZT2	stop_gained	TRUE	0.9983701	NA	37	37	16.5539	R002522	2.63726	22.9
1	43895769	C	T	1:43895769:C:T	Pathogenic	TRUE	SZT2	stop_gained	TRUE	0.9996112	NA	42	40	20.165	R002523	3.2346	22.9
1	43868925	C	G	1:43868925:C:G	Pathogenic	TRUE	SZT2	missense_variant	TRUE	0.18116505	NA	23.1	16.76	2.21858	R002522	2.63726	22.9
1	43914060	C	T	1:43914060:C:T	Pathogenic	TRUE	SZT2	stop_gained	TRUE	0.9971951	NA	39	37	16.4283	R002524	3.19332	22.9
1	43886654	G	T	1:43886654:G:T	Pathogenic	TRUE	SZT2	missense_variant&splice_region_variant	TRUE	0.10740849	NA	28	34	14.1118	R002522	2.63726	22.9
1	43868893	C	T	1:43868893:C:T	Pathogenic	TRUE	SZT2	stop_gained	TRUE	0.15170966	NA	37	36	15.5373	R002522	2.63726	22.9
1	43908200	C	T	1:43908200:C:T	Pathogenic	TRUE	SZT2	stop_gained	TRUE	0.9828063	NA	47	44	23.498	R002524	3.19332	22.9
1	43902933	G	A	1:43902933:G:A	Pathogenic	TRUE	SZT2	stop_gained	TRUE	0.92125773	NA	41	41	21.106	R002523	3.2346	22.9
1	43893968	C	T	1:43893968:C:T	Pathogenic	TRUE	SZT2	missense_variant	TRUE	0.006618022	NA	34	25.5	6.5645	R002523	3.2346	22.9
1	43905621	A	T	1:43905621:A:T	Pathogenic	TRUE	SZT2	missense_variant	TRUE	0.00021490085	NA	24.6	22.8	3.79396	R002524	3.19332	22.9
1	43900904	G	A	1:43900904:G:A	Pathogenic	TRUE	SZT2	missense_variant	TRUE	0.9968771	NA	24.4	23.4	4.41751	R002523	3.2346	22.9
1	43913557	C	T	1:43913557:C:T	Pathogenic	TRUE	SZT2	stop_gained	TRUE	0.015483355	NA	44	44	23.3233	R002524	3.19332	22.9
1	43908134	T	G	1:43908134:T:G	Pathogenic	TRUE	SZT2	missense_variant	TRUE	0.998442	NA	27.2	29.9	11.2365	R002524	3.19332	22.9
1	43911608	C	T	1:43911608:C:T	Pathogenic	TRUE	SZT2	stop_gained	TRUE	0.4518456	NA	41	37	16.8754	R002524	3.19332	22.9
1	44395873	G	T	1:44395873:G:T	Pathogenic	TRUE	ST3GAL3	missense_variant	TRUE	0.9968702	NA	32	31	11.7155	R002551	1.65751	25.2
1	44386520	G	C	1:44386520:G:C	Pathogenic	TRUE	ST3GAL3	missense_variant	TRUE	0.97439086	NA	32	28.5	9.69914	R002551	1.65751	25.2
1	44201971	C	A	1:44201971:C:A	Pathogenic	TRUE	ST3GAL3	missense_variant	TRUE	0.0026284154	NA	25.4	26.8	7.8969	R002542	2.29732	25.2
1	44365315	C	A	1:44365315:C:A	Pathogenic	TRUE	ST3GAL3	stop_gained	TRUE	0.9558992	NA	36	35	15.2425	R002549	2.354325	25.2
1	44468210	G	A	1:44468210:G:A	Pathogenic	TRUE	SLC6A9	stop_gained	TRUE	0.9597596	NA	37	39	19.0691	R002557	1.71569	3.313
1	44466477	G	A	1:44466477:G:A	Pathogenic	TRUE	SLC6A9	stop_gained	TRUE	0.31396595	NA	40	42	21.3691	R002557	1.71569	3.313
1	44467262	T	C	1:44467262:T:C	Pathogenic	TRUE	SLC6A9	missense_variant	TRUE	0.4726856	NA	26.9	27	8.10335	R002557	1.71569	3.313
1	45293289	C	T	1:45293289:C:T	Pathogenic	TRUE	PTCH2	missense_variant	TRUE	0.02243089	NA	23.2	24.4	5.47124	R002586	2.06253	6.064
1	45347394	C	T	1:45347394:C:T	Pathogenic	TRUE	EIF2B3	missense_variant	TRUE	0.99225193	NA	31	27.5	8.68521	R002588	2.51993	0.001
1	45341306	A	G	1:45341306:A:G	Pathogenic	TRUE	EIF2B3	missense_variant	TRUE	0.99283785	NA	22.2	23.1	4.14234	R002588	2.51993	0.001
1	45446761	A	T	1:45446761:A:T	Pathogenic	TRUE	EIF2B3	missense_variant	TRUE	0.7628479	NA	26.8	26.4	7.57059	R002593	2.343485	0.001
1	45479684	G	C	1:45479684:G:C	Pathogenic	TRUE	UROD	missense_variant	TRUE	0.0066340067	NA	21.7	18.73	2.63607	R002596	5.76317	3.113
1	45479689	C	T	1:45479689:C:T	Pathogenic	TRUE	UROD	missense_variant	TRUE	0.004098526	NA	27.8	26.6	7.68706	R002596	5.76317	3.113
1	45478873	G	T	1:45478873:G:T	Pathogenic	TRUE	UROD	stop_gained	TRUE	0.000104662475	NA	41	39	18.486	R002596	5.76317	3.113
1	45480678	G	A	1:45480678:G:A	Pathogenic	TRUE	UROD	splice_region_variant&synonymous_variant	FALSE	0.9949184	NA	15.22	23.8	4.80482	R002596	5.76317	3.113
1	45479605	G	A	1:45479605:G:A	Pathogenic	TRUE	UROD	missense_variant	TRUE	0.9962676	NA	33	33	13.5971	R002596	5.76317	3.113
1	45478859	C	T	1:45478859:C:T	Pathogenic	TRUE	UROD	missense_variant	TRUE	0.0019584284	NA	33	33	13.5902	R002596	5.76317	3.113
1	45480648	C	A	1:45480648:C:A	Pathogenic	TRUE	UROD	missense_variant	TRUE	0.46657494	NA	32	24.9	5.96305	R002596	5.76317	3.113
1	45479335	C	T	1:45479335:C:T	Pathogenic	TRUE	UROD	stop_gained	TRUE	0.0973601	NA	35	35	15.227	R002596	5.76317	3.113
1	45480475	G	T	1:45480475:G:T	Pathogenic	TRUE	UROD	missense_variant	TRUE	0.17875592	NA	28.7	33	13.2146	R002596	5.76317	3.113
1	45480475	G	A	1:45480475:G:A	Pathogenic	TRUE	UROD	missense_variant	TRUE	0.17875592	NA	29.1	33	13.3638	R002596	5.76317	3.113
1	45480507	C	G	1:45480507:C:G	Pathogenic	TRUE	UROD	missense_variant&splice_region_variant	TRUE	0.0017687146	NA	25.5	26.1	7.20031	R002596	5.76317	3.113
1	45479600	T	G	1:45479600:T:G	Pathogenic	TRUE	UROD	missense_variant	TRUE	0.040170733	NA	28.5	32	12.5725	R002596	5.76317	3.113
1	45480640	C	T	1:45480640:C:T	Pathogenic	TRUE	UROD	stop_gained	TRUE	0.24409948	NA	44	42	21.7422	R002596	5.76317	3.113
1	45481061	G	A	1:45481061:G:A	Pathogenic	TRUE	UROD	missense_variant	TRUE	0.00021254075	NA	23.4	23.3	4.28786	R002596	5.76317	3.113
1	45793323	G	A	1:45793323:G:A	Pathogenic	TRUE	HPDL	missense_variant	TRUE	0.99999714	NA	28.7	32	12.3572	R002604	3.0888	0.001
1	45792969	G	A	1:45792969:G:A	Pathogenic	TRUE	HPDL	missense_variant	TRUE	0.99999535	NA	25.5	25.2	6.30062	R002604	3.0888	0.001
1	45793289	T	C	1:45793289:T:C	Pathogenic	TRUE	HPDL	missense_variant	TRUE	0.99999297	NA	21.9	20.2	2.87635	R002604	3.0888	0.001
1	45793573	C	A	1:45793573:C:A	Pathogenic	TRUE	HPDL	missense_variant	TRUE	0.5483393	NA	25.7	23.5	4.52775	R002604	3.0888	0.001
1	45793844	C	T	1:45793844:C:T	Pathogenic	TRUE	HPDL	stop_gained	TRUE	0.9960601	NA	40	40	19.5645	R002604	3.0888	0.001
1	45793347	T	C	1:45793347:T:C	Pathogenic	TRUE	HPDL	missense_variant	TRUE	0.9998124	NA	24.9	23.9	4.93835	R002604	3.0888	0.001
1	45793599	G	A	1:45793599:G:A	Pathogenic	TRUE	HPDL	missense_variant	TRUE	0.9999552	NA	25.7	24.6	5.62094	R002604	3.0888	0.001
1	45793357	G	C	1:45793357:G:C	Pathogenic	TRUE	HPDL	missense_variant	TRUE	0.9980015	NA	32	33	13.767	R002604	3.0888	0.001
1	45797394	A	T	1:45797394:A:T	Pathogenic	TRUE	MUTYH	stop_gained	TRUE	0.99991655	NA	35	35	15.0679	R002605	2.767665	0.001
1	45797384	G	A	1:45797384:G:A	Pathogenic	TRUE	MUTYH	stop_gained	TRUE	0.99989474	NA	37	37	16.5647	R002605	2.767665	0.001
1	45797894	G	A	1:45797894:G:A	Pathogenic	TRUE	MUTYH	stop_gained	TRUE	0.98986304	NA	36	36	15.7092	R002605	2.767665	0.001
1	45797348	G	A	1:45797348:G:A	Pathogenic	TRUE	MUTYH	stop_gained	TRUE	0.8929973	NA	38	39	18.3337	R002605	2.767665	0.001
1	45797752	G	A	1:45797752:G:A	Pathogenic	TRUE	MUTYH	stop_gained	TRUE	0.9999125	NA	24.4	27.1	8.27231	R002605	2.767665	0.001
1	45800165	G	A	1:45800165:G:A	Pathogenic	TRUE	MUTYH	stop_gained	TRUE	0.0046150885	NA	37	37	17.2568	R002605	2.767665	0.001
1	45798466	C	T	1:45798466:C:T	Pathogenic	TRUE	MUTYH	missense_variant	TRUE	0.56463104	NA	33	27.9	9.12007	R002605	2.767665	0.001
1	45800177	T	C	1:45800177:T:C	Pathogenic	TRUE	MUTYH	missense_variant	TRUE	0.2103863	NA	21.1	22.6	3.66069	R002605	2.767665	0.001
1	45799144	G	A	1:45799144:G:A	Pathogenic	TRUE	MUTYH	stop_gained	TRUE	0.00080163736	NA	36	35	15.1562	R002605	2.767665	0.001
1	45797175	G	A	1:45797175:G:A	Pathogenic	TRUE	MUTYH	stop_gained	TRUE	0.9993326	NA	28.1	34	14.3484	R002605	2.767665	0.001
1	45798787	G	C	1:45798787:G:C	Pathogenic	TRUE	MUTYH	stop_gained	TRUE	0.9892106	NA	36	35	15.3346	R002605	2.767665	0.001
1	45798489	C	T	1:45798489:C:T	Pathogenic	TRUE	MUTYH	stop_gained	TRUE	0.9256585	NA	38	39	19.1709	R002605	2.767665	0.001
1	45797201	G	A	1:45797201:G:A	Pathogenic	TRUE	MUTYH	missense_variant	TRUE	0.9997532	NA	25.7	26.6	7.70568	R002605	2.767665	0.001
1	45797202	G	A	1:45797202:G:A	Pathogenic	TRUE	MUTYH	missense_variant	TRUE	0.89392304	NA	25.6	25.6	6.70863	R002605	2.767665	0.001
1	45798810	G	A	1:45798810:G:A	Pathogenic	TRUE	MUTYH	stop_gained	TRUE	0.6791848	NA	36	37	16.3795	R002605	2.767665	0.001
1	45799181	G	T	1:45799181:G:T	Pathogenic	TRUE	MUTYH	stop_gained	TRUE	0.99597687	NA	36	35	14.9446	R002605	2.767665	0.001
1	45799201	G	A	1:45799201:G:A	Pathogenic	TRUE	MUTYH	stop_gained	TRUE	0.9940194	NA	34	34	14.2781	R002605	2.767665	0.001
1	45799125	C	T	1:45799125:C:T	Pathogenic	TRUE	MUTYH	stop_gained	TRUE	0.98840195	NA	36	36	15.6812	R002605	2.767665	0.001
1	45797174	T	C	1:45797174:T:C	Pathogenic	TRUE	MUTYH	missense_variant	TRUE	0.9896451	NA	0.004	7.572	0.623152	R002605	2.767665	0.001
1	45797876	G	A	1:45797876:G:A	Pathogenic	TRUE	MUTYH	stop_gained	TRUE	0.9998192	NA	35	36	15.5229	R002605	2.767665	0.001
1	45798776	C	T	1:45798776:C:T	Pathogenic	TRUE	MUTYH	stop_gained	TRUE	0.9993262	NA	37	37	16.6074	R002605	2.767665	0.001
1	45798350	C	A	1:45798350:C:A	Pathogenic	TRUE	MUTYH	stop_gained	TRUE	0.93912077	NA	35	35	15.0974	R002605	2.767665	0.001
1	45797972	G	A	1:45797972:G:A	Pathogenic	TRUE	MUTYH	stop_gained	TRUE	0.9999317	NA	36	36	15.7554	R002605	2.767665	0.001
1	45797507	G	A	1:45797507:G:A	Pathogenic	TRUE	MUTYH	stop_gained	TRUE	0.99992657	NA	36	36	16.0085	R002605	2.767665	0.001
1	45799255	C	A	1:45799255:C:A	Pathogenic	TRUE	MUTYH	stop_gained	TRUE	0.020247784	NA	23.2	23.3	4.31137	R002605	2.767665	0.001
1	45797721	G	T	1:45797721:G:T	Pathogenic	TRUE	MUTYH	stop_gained	TRUE	0.18641981	NA	31	29.6	10.9752	R002605	2.767665	0.001
1	45798490	C	T	1:45798490:C:T	Pathogenic	TRUE	MUTYH	stop_gained	TRUE	0.9986786	NA	38	39	19.048	R002605	2.767665	0.001
1	45796892	C	A	1:45796892:C:A	Pathogenic	TRUE	MUTYH	stop_gained	TRUE	0.99933076	NA	38	40	19.7655	R002605	2.767665	0.001
1	45798474	G	C	1:45798474:G:C	Pathogenic	TRUE	MUTYH	stop_gained	TRUE	0.42051768	NA	35	35	15.2882	R002605	2.767665	0.001
1	45797148	C	A	1:45797148:C:A	Pathogenic	TRUE	MUTYH	stop_gained	TRUE	0.99952316	NA	36	38	17.4058	R002605	2.767665	0.001
1	45798308	G	A	1:45798308:G:A	Pathogenic	TRUE	MUTYH	stop_gained	TRUE	0.861417	NA	34	35	14.6492	R002605	2.767665	0.001
1	45798112	G	A	1:45798112:G:A	Pathogenic	TRUE	MUTYH	stop_gained	TRUE	0.9983907	NA	35	35	15.0016	R002605	2.767665	0.001
1	45799121	G	T	1:45799121:G:T	Pathogenic	TRUE	MUTYH	stop_gained	TRUE	0.2736702	NA	24.9	24.5	5.52981	R002605	2.767665	0.001
1	45796971	A	C	1:45796971:A:C	Pathogenic	TRUE	MUTYH	stop_gained	TRUE	0.93849456	NA	35	35	14.8062	R002605	2.767665	0.001
1	45796912	G	T	1:45796912:G:T	Pathogenic	TRUE	MUTYH	missense_variant	TRUE	0.7737147	NA	20.9	23.8	4.80694	R002605	2.767665	0.001
1	45798118	G	A	1:45798118:G:A	Pathogenic	TRUE	MUTYH	missense_variant	TRUE	0.999864	NA	29.5	26.5	7.64765	R002605	2.767665	0.001
1	45797134	C	T	1:45797134:C:T	Pathogenic	TRUE	MUTYH	stop_gained	TRUE	0.99972326	NA	39	40	20.2488	R002605	2.767665	0.001
1	45797151	G	A	1:45797151:G:A	Pathogenic	TRUE	MUTYH	stop_gained	TRUE	0.93753976	NA	35	36	15.919	R002605	2.767665	0.001
1	45808798	C	A	1:45808798:C:A	Pathogenic	TRUE	TOE1	missense_variant	TRUE	0.035816647	NA	25.3	22.9	3.9014	R002605	2.767665	3.313
1	45808296	G	T	1:45808296:G:T	Pathogenic	TRUE	TOE1	stop_gained	TRUE	0.5853793	NA	47	41	20.406	R002605	2.767665	3.313
1	45807735	C	T	1:45807735:C:T	Pathogenic	TRUE	TOE1	stop_gained	TRUE	0.0031982195	NA	36	36	15.6062	R002605	2.767665	3.313
1	45974646	G	A	1:45974646:G:A	Pathogenic	TRUE	MMACHC	stop_gained	TRUE	0.5875091	NA	39	42	21.7942	R002611	3.07451	7.027
1	45973938	C	T	1:45973938:C:T	Pathogenic	TRUE	MMACHC	stop_gained	TRUE	0.9620781	NA	36	36	15.7228	R002611	3.07451	7.027
1	45974653	C	G	1:45974653:C:G	Pathogenic	TRUE	MMACHC	stop_gained	TRUE	0.67562824	NA	37	38	17.5854	R002611	3.07451	7.027
1	45974653	C	A	1:45974653:C:A	Pathogenic	TRUE	MMACHC	stop_gained	TRUE	0.67562824	NA	37	38	17.6192	R002611	3.07451	7.027
1	45966007	G	A	1:45966007:G:A	Pathogenic	TRUE	MMACHC	start_lost	TRUE	0.995871	NA	29.9	28.5	9.70242	R002611	3.07451	7.027
1	45966084	A	G	1:45966084:A:G	Pathogenic	TRUE	MMACHC	missense_variant&splice_region_variant	TRUE	0.99993193	NA	20.9	25.4	6.49058	R002611	3.07451	7.027
1	45973922	C	G	1:45973922:C:G	Pathogenic	TRUE	MMACHC	stop_gained	TRUE	0.60641783	NA	24	27.8	9.00998	R002611	3.07451	7.027
1	45974647	G	A	1:45974647:G:A	Pathogenic	TRUE	MMACHC	stop_gained	TRUE	0.9886869	NA	38	40	20.0163	R002611	3.07451	7.027
1	45966005	A	G	1:45966005:A:G	Pathogenic	TRUE	MMACHC	start_lost	TRUE	0.9662443	NA	25.7	25.7	6.76441	R002611	3.07451	7.027
1	45974502	G	A	1:45974502:G:A	Pathogenic	TRUE	MMACHC	missense_variant	TRUE	0.9889291	NA	32	28	9.22982	R002611	3.07451	7.027
1	45974704	C	A	1:45974704:C:A	Pathogenic	TRUE	MMACHC	stop_gained	TRUE	0.06613998	NA	36	37	16.9842	R002611	3.07451	7.027
1	45974001	C	T	1:45974001:C:T	Pathogenic	TRUE	MMACHC	stop_gained	TRUE	0.9520963	NA	40	39	18.3389	R002611	3.07451	7.027
1	45974495	C	T	1:45974495:C:T	Pathogenic	TRUE	MMACHC	stop_gained	TRUE	0.4697089	NA	36	36	15.6388	R002611	3.07451	7.027
1	45966086	G	A	1:45966086:G:A	Pathogenic	TRUE	MMACHC	splice_donor_variant	TRUE	0.99983394	NA	28.3	35	56.1182	R002611	3.07451	7.027
1	45973163	C	T	1:45973163:C:T	Pathogenic	TRUE	MMACHC	stop_gained	TRUE	0.95275134	NA	35	35	14.908	R002611	3.07451	7.027
1	45974487	T	A	1:45974487:T:A	Pathogenic	TRUE	MMACHC	missense_variant	TRUE	0.29546586	NA	32	24.7	5.72706	R002611	3.07451	7.027
1	45973035	G	A	1:45973035:G:A	Pathogenic	TRUE	MMACHC	stop_gained	TRUE	0.9863063	NA	37	38	17.387	R002611	3.07451	7.027
1	45973899	C	T	1:45973899:C:T	Pathogenic	TRUE	MMACHC	stop_gained	TRUE	0.72618353	NA	35	35	15.2713	R002611	3.07451	7.027
1	45973128	G	C	1:45973128:G:C	Pathogenic	TRUE	MMACHC	missense_variant	TRUE	0.9960949	NA	12.1	12.73	1.40694	R002611	3.07451	7.027
1	45974519	C	T	1:45974519:C:T	Pathogenic	TRUE	MMACHC	stop_gained	TRUE	0.97593474	NA	38	37	16.9724	R002611	3.07451	7.027
1	45974027	G	A	1:45974027:G:A	Pathogenic	TRUE	MMACHC	stop_gained	TRUE	0.9963121	NA	38	39	19.1052	R002611	3.07451	7.027
1	45966085	G	A	1:45966085:G:A	Pathogenic	TRUE	MMACHC	splice_region_variant&synonymous_variant	FALSE	0.9996809	NA	18.52	24.9	5.99644	R002611	3.07451	7.027
1	45973104	T	C	1:45973104:T:C	Pathogenic	TRUE	MMACHC	missense_variant	TRUE	0.9978016	NA	27.6	27.5	8.69338	R002611	3.07451	7.027
1	45973222	G	T	1:45973222:G:T	Pathogenic	TRUE	MMACHC	missense_variant&splice_region_variant	TRUE	0.99868613	NA	21.1	23.5	4.55037	R002611	3.07451	7.027
1	45974509	G	C	1:45974509:G:C	Pathogenic	TRUE	MMACHC	missense_variant	TRUE	0.92070794	NA	33	32	13.0455	R002611	3.07451	7.027
1	45974520	G	A	1:45974520:G:A	Pathogenic	TRUE	MMACHC	missense_variant	TRUE	0.9997038	NA	34	32	12.6591	R002611	3.07451	7.027
1	45974637	G	A	1:45974637:G:A	Pathogenic	TRUE	MMACHC	stop_gained	TRUE	0.9933913	NA	39	42	21.5704	R002611	3.07451	7.027
1	46661551	C	T	1:46661551:C:T	Pathogenic	TRUE	POMGNT1	missense_variant	TRUE	0.0005988782	NA	33	25.3	6.41694	R002643	3.29386	0.226
1	46660573	G	A	1:46660573:G:A	Pathogenic	TRUE	POMGNT1	stop_gained	TRUE	0.93761545	NA	37	38	17.4765	R002643	3.29386	0.226
1	46659546	G	A	1:46659546:G:A	Pathogenic	TRUE	POMGNT1	stop_gained	TRUE	0.95570785	NA	36	36	16.0793	R002643	3.29386	0.226
1	46661506	G	A	1:46661506:G:A	Pathogenic	TRUE	POMGNT1	stop_gained	TRUE	0.045698956	NA	36	36	15.504	R002643	3.29386	0.226
1	46661559	G	C	1:46661559:G:C	Pathogenic	TRUE	POMGNT1	stop_gained	TRUE	0.0003392531	NA	36	36	15.7539	R002643	3.29386	0.226
1	46660525	G	A	1:46660525:G:A	Pathogenic	TRUE	POMGNT1	stop_gained	TRUE	0.99984455	NA	39	37	17.2393	R002643	3.29386	0.226
1	46660532	G	A	1:46660532:G:A	Pathogenic	TRUE	POMGNT1	synonymous_variant	FALSE	0.9953401	NA	12.05	12.4	1.35325	R002643	3.29386	0.226
1	46659271	G	A	1:46659271:G:A	Pathogenic	TRUE	POMGNT1	stop_gained	TRUE	0.43089962	NA	37	38	17.5997	R002643	3.29386	0.226
1	46658051	C	G	1:46658051:C:G	Pathogenic	TRUE	POMGNT1	missense_variant	TRUE	0.99803704	NA	32	25.6	6.73054	R002643	3.29386	0.226
1	46661745	A	C	1:46661745:A:C	Pathogenic	TRUE	POMGNT1	missense_variant	TRUE	0.99754554	NA	24.2	23.3	4.31982	R002643	3.29386	0.226
1	46657831	G	C	1:46657831:G:C	Pathogenic	TRUE	POMGNT1	missense_variant	TRUE	0.17543152	NA	27.7	25.4	6.50708	R002643	3.29386	0.226
1	46657884	C	T	1:46657884:C:T	Pathogenic	TRUE	POMGNT1	stop_gained	TRUE	0.4583034	NA	44	49	28.7608	R002643	3.29386	0.226
1	46662690	G	A	1:46662690:G:A	Pathogenic	TRUE	POMGNT1	stop_gained	TRUE	0.9061075	NA	31	33	13.8059	R002643	3.29386	0.226
1	46662453	C	A	1:46662453:C:A	Pathogenic	TRUE	POMGNT1	stop_gained	TRUE	0.9917869	NA	36	36	16.1206	R002643	3.29386	0.226
1	46657804	C	G	1:46657804:C:G	Pathogenic	TRUE	POMGNT1	missense_variant	TRUE	0.9965939	NA	24.9	25	6.01877	R002643	3.29386	0.226
1	46657847	G	A	1:46657847:G:A	Pathogenic	TRUE	POMGNT1	stop_gained	TRUE	0.17630048	NA	39	41	20.519	R002643	3.29386	0.226
1	46738430	T	A	1:46738430:T:A	Pathogenic	TRUE	RAD54L	missense_variant	TRUE	0.008433253	NA	19.04	22.1	3.32315	R002645	3.26909	10.536
1	46715769	C	A	1:46715769:C:A	Pathogenic	TRUE	RAD54L	missense_variant	TRUE	0.003070053	NA	14.7	15.76	1.95789	R002644	3.23107	10.536
1	46733212	G	A	1:46733212:G:A	Pathogenic	TRUE	RAD54L	missense_variant	TRUE	0.9913271	NA	34	30	11.3291	R002645	3.26909	10.536
1	46736426	C	T	1:46736426:C:T	Pathogenic	TRUE	RAD54L	missense_variant	TRUE	0.57458794	NA	34	27.8	9.01284	R002645	3.26909	10.536
1	47765818	G	A	1:47765818:G:A	Pathogenic	TRUE	STIL	stop_gained	TRUE	1.615176e-05	NA	35	35	15.0684	R002690	2.356345	17.06
1	47716957	G	A	1:47716957:G:A	Pathogenic	TRUE	STIL	stop_gained	TRUE	0.021990972	NA	39	40	19.7231	R002690	2.356345	17.06
1	47735529	A	C	1:47735529:A:C	Pathogenic	TRUE	STIL	missense_variant	TRUE	0.02295773	NA	25.8	26.5	7.60981	R002690	2.356345	17.06
1	47882946	G	C	1:47882946:G:C	Pathogenic	TRUE	FOXE3	stop_lost	TRUE	0.99999976	NA	1.718	9.438	0.816724	R002702	3.48843	0.001
1	47882946	G	T	1:47882946:G:T	Pathogenic	TRUE	FOXE3	stop_lost	TRUE	0.99999976	NA	10.59	12.92	1.43539	R002702	3.48843	0.001
1	47882294	G	A	1:47882294:G:A	Pathogenic	TRUE	FOXE3	missense_variant	TRUE	0.99999917	NA	28.6	25.5	6.56302	R002702	3.48843	0.001
1	47882945	T	C	1:47882945:T:C	Pathogenic	TRUE	FOXE3	stop_lost	TRUE	0.99999833	NA	22.2	11.59	1.19994	R002702	3.48843	0.001
1	47882707	C	A	1:47882707:C:A	Pathogenic	TRUE	FOXE3	stop_gained	TRUE	0.9999993	NA	36	36	15.5729	R002702	3.48843	0.001
1	52867040	C	T	1:52867040:C:T	Pathogenic	TRUE	ORC1	missense_variant	TRUE	0.008624166	NA	23.9	22.8	3.79009	R002911	2.33671	24.8
1	52863379	T	C	1:52863379:T:C	Pathogenic	TRUE	ORC1	missense_variant	TRUE	0.9988814	NA	24.8	24.3	5.29169	R002911	2.33671	24.8
1	52841246	C	T	1:52841246:C:T	Pathogenic	TRUE	ORC1	missense_variant	TRUE	0.12994388	NA	35	33	13.6513	R002910	2.04981	24.8
1	52854167	G	A	1:52854167:G:A	Pathogenic	TRUE	ORC1	stop_gained	TRUE	0.0068180785	NA	35	33	13.7744	R002911	2.33671	24.8
1	52863493	A	G	1:52863493:A:G	Pathogenic	TRUE	ORC1	missense_variant	TRUE	0.99387324	NA	28.8	26.1	7.19729	R002911	2.33671	24.8
1	52849240	A	G	1:52849240:A:G	Pathogenic	TRUE	ORC1	missense_variant&splice_region_variant	TRUE	0.43040282	NA	28.6	32	13.0449	R002911	2.33671	24.8
1	52849109	G	A	1:52849109:G:A	Pathogenic	TRUE	ORC1	missense_variant	TRUE	0.9991215	NA	35	32	12.946	R002911	2.33671	24.8
1	53163982	T	C	1:53163982:T:C	Pathogenic	TRUE	COA7	missense_variant	TRUE	0.44591117	NA	22.8	23.3	4.33326	R002927	2.416735	3.313
1	53153642	C	A	1:53153642:C:A	Pathogenic	TRUE	COA7	missense_variant	TRUE	0.028919304	NA	33	27.8	9.02009	R002927	2.416735	3.313
1	53153678	T	C	1:53153678:T:C	Pathogenic	TRUE	COA7	missense_variant	TRUE	0.038850117	NA	23.6	23.6	4.6188	R002927	2.416735	3.313
1	53480591	C	T	1:53480591:C:T	Pathogenic	TRUE	SCP2	stop_gained	TRUE	0.9731625	NA	42	42	22.0393	R002938	2.55239	5.263
1	53675984	A	G	1:53675984:A:G	Pathogenic	TRUE	CPT2	missense_variant	TRUE	0.024044741	NA	26.7	28.8	10.0832	R002949	3.20034	0.581
1	53676857	C	T	1:53676857:C:T	Pathogenic	TRUE	CPT2	missense_variant	TRUE	0.96055365	NA	26.2	24.9	5.91436	R002949	3.20034	0.581
1	53676805	G	T	1:53676805:G:T	Pathogenic	TRUE	CPT2	stop_gained	TRUE	0.99970454	NA	40	39	19.2467	R002949	3.20034	0.581
1	53662764	C	A	1:53662764:C:A	Pathogenic	TRUE	CPT2	missense_variant	TRUE	0.99912757	NA	32	31	11.5759	R002949	3.20034	0.581
1	53678950	C	T	1:53678950:C:T	Pathogenic	TRUE	CPT2	stop_gained	TRUE	0.0009266285	NA	46	42	22.0047	R002949	3.20034	0.581
1	53675949	G	A	1:53675949:G:A	Pathogenic	TRUE	CPT2	stop_gained	TRUE	0.7139602	NA	38	39	19.1218	R002949	3.20034	0.581
1	53676748	C	T	1:53676748:C:T	Pathogenic	TRUE	CPT2	stop_gained	TRUE	0.99961746	NA	41	43	23.0674	R002949	3.20034	0.581
1	53676329	A	G	1:53676329:A:G	Pathogenic	TRUE	CPT2	missense_variant	TRUE	0.99891675	NA	26	27.2	8.40332	R002949	3.20034	0.581
1	53676706	G	T	1:53676706:G:T	Pathogenic	TRUE	CPT2	stop_gained	TRUE	0.9997749	NA	39	38	17.7743	R002949	3.20034	0.581
1	53676091	G	T	1:53676091:G:T	Pathogenic	TRUE	CPT2	stop_gained	TRUE	0.7951697	NA	38	37	16.9892	R002949	3.20034	0.581
1	53676154	C	T	1:53676154:C:T	Pathogenic	TRUE	CPT2	stop_gained	TRUE	0.8918401	NA	36	36	16.2588	R002949	3.20034	0.581
1	53679181	C	T	1:53679181:C:T	Pathogenic	TRUE	CPT2	missense_variant	TRUE	0.32140532	NA	28.4	33	13.5292	R002949	3.20034	0.581
1	53676242	G	A	1:53676242:G:A	Pathogenic	TRUE	CPT2	stop_gained	TRUE	0.041358866	NA	37	41	20.4125	R002949	3.20034	0.581
1	53675987	T	C	1:53675987:T:C	Pathogenic	TRUE	CPT2	missense_variant	TRUE	0.51682633	NA	24.5	26.2	7.315	R002949	3.20034	0.581
1	53676491	G	A	1:53676491:G:A	Pathogenic	TRUE	CPT2	missense_variant	TRUE	0.91388756	NA	26.7	26.1	7.26198	R002949	3.20034	0.581
1	53676026	C	T	1:53676026:C:T	Pathogenic	TRUE	CPT2	missense_variant	TRUE	0.9978721	NA	29.6	29.4	10.6707	R002949	3.20034	0.581
1	53676398	G	A	1:53676398:G:A	Pathogenic	TRUE	CPT2	stop_gained	TRUE	0.11697121	NA	38	42	21.5891	R002949	3.20034	0.581
1	55319724	G	A	1:55319724:G:A	Pathogenic	TRUE	DHCR24	stop_gained	TRUE	0.4035658	NA	43	44	24.2208	R003050	2.52796	24.9
1	55349371	G	A	1:55349371:G:A	Pathogenic	TRUE	DHCR24	missense_variant	TRUE	5.805417e-05	NA	26.8	24.3	5.30329	R003050	2.52796	24.9
1	55318019	C	T	1:55318019:C:T	Pathogenic	TRUE	DHCR24	missense_variant	TRUE	0.78956205	NA	35	33	13.3755	R003050	2.52796	24.9
1	55318045	T	G	1:55318045:T:G	Pathogenic	TRUE	DHCR24	missense_variant	TRUE	0.998936	NA	27.9	26.6	7.77067	R003050	2.52796	24.9
1	55464860	A	T	1:55464860:A:T	Pathogenic	TRUE	BSND	start_lost	TRUE	2.5125787e-06	NA	26.3	24.6	5.69333	R003055	1.935575	7.648
1	55470779	G	T	1:55470779:G:T	Pathogenic	TRUE	BSND	stop_gained	TRUE	0.08246287	NA	36	35	15.2701	R003055	1.935575	7.648
1	55464869	G	T	1:55464869:G:T	Pathogenic	TRUE	BSND	stop_gained	TRUE	0.37222978	NA	38	39	19.2765	R003055	1.935575	7.648
1	55464887	G	A	1:55464887:G:A	Pathogenic	TRUE	BSND	missense_variant	TRUE	0.00022256847	NA	32	26.6	7.74926	R003055	1.935575	7.648
1	55464998	G	A	1:55464998:G:A	Pathogenic	TRUE	BSND	missense_variant	TRUE	0.97808963	NA	28.3	23.5	4.48916	R003055	1.935575	7.648
1	55472867	G	A	1:55472867:G:A	Pathogenic	TRUE	BSND	stop_gained	TRUE	0.9478716	NA	35	36	15.7529	R003055	1.935575	7.648
1	55472702	G	A	1:55472702:G:A	Pathogenic	TRUE	BSND	stop_gained	TRUE	0.042067684	NA	35	35	15.1301	R003055	1.935575	7.648
1	55464882	G	T	1:55464882:G:T	Pathogenic	TRUE	BSND	missense_variant	TRUE	2.3713763e-05	NA	33	27.2	8.40473	R003055	1.935575	7.648
1	55472749	C	T	1:55472749:C:T	Pathogenic	TRUE	BSND	stop_gained	TRUE	0.0309567	NA	38	38	18.1311	R003055	1.935575	7.648
1	55524243	C	T	1:55524243:C:T	Pathogenic	TRUE	PCSK9	missense_variant	TRUE	0.7362444	NA	25.4	21.1	3.03726	R003056	2.13209	0.001
1	55524228	G	T	1:55524228:G:T	Pathogenic	TRUE	PCSK9	missense_variant	TRUE	1.0755917e-06	NA	4.867	10.89	1.05629	R003056	2.13209	0.001
1	55518073	T	C	1:55518073:T:C	Pathogenic	TRUE	PCSK9	missense_variant	TRUE	0.00040104936	NA	24.6	25.3	6.40654	R003056	2.13209	0.001
1	55509556	A	C	1:55509556:A:C	Pathogenic	TRUE	PCSK9	missense_variant	TRUE	0.0034858005	NA	15.67	17.87	2.46763	R003056	2.13209	0.001
1	55505586	G	A	1:55505586:G:A	Pathogenic	TRUE	PCSK9	missense_variant	TRUE	0.9959175	NA	8.279	8.273	0.685668	R003056	2.13209	0.001
1	55509631	T	C	1:55509631:T:C	Pathogenic	TRUE	PCSK9	missense_variant	TRUE	0.0931178	NA	14.57	18.6	2.61163	R003056	2.13209	0.001
1	55505650	C	G	1:55505650:C:G	Pathogenic	TRUE	PCSK9	missense_variant	TRUE	0.9993043	NA	23.4	17.9	2.47439	R003056	2.13209	0.001
1	55524219	A	G	1:55524219:A:G	Pathogenic	TRUE	PCSK9	missense_variant	TRUE	0.012175372	NA	0.279	7.212	0.59472	R003056	2.13209	0.001
1	55529183	G	C	1:55529183:G:C	Pathogenic	TRUE	PCSK9	missense_variant	TRUE	0.0011341327	NA	0.05	4.476	0.414088	R003056	2.13209	0.001
1	55523181	G	A	1:55523181:G:A	Pathogenic	TRUE	PCSK9	missense_variant	TRUE	0.0013150314	NA	28.8	25.7	6.78888	R003056	2.13209	0.001
1	55523127	G	C	1:55523127:G:C	Pathogenic	TRUE	PCSK9	missense_variant	TRUE	0.5313913	NA	31	27.3	8.44749	R003056	2.13209	0.001
1	57406638	G	A	1:57406638:G:A	Pathogenic	TRUE	C8B	stop_gained	TRUE	0.0029594935	NA	41	40	20.2438	R003158	2.423945	26.9
1	57415272	G	A	1:57415272:G:A	Pathogenic	TRUE	C8B	stop_gained	TRUE	0.024418999	NA	35	35	14.8896	R003159	2.09619	26.9
1	57431595	C	T	1:57431595:C:T	Pathogenic	TRUE	C8B	stop_gained	TRUE	1.5905995e-05	NA	34	35	14.5883	R003161	2.1159	26.9
1	57422562	G	A	1:57422562:G:A	Pathogenic	TRUE	C8B	stop_gained	TRUE	0.011129761	NA	29.6	35	15.0211	R003159	2.09619	26.9
1	59042272	A	G	1:59042272:A:G	Pathogenic	TRUE	TACSTD2	missense_variant	TRUE	0.99999917	NA	25.5	25.3	6.35964	R003260	3.13116	7.845
1	59042477	G	A	1:59042477:G:A	Pathogenic	TRUE	TACSTD2	stop_gained	TRUE	0.99221814	NA	37	40	20.2343	R003260	3.13116	7.845
1	59042827	A	C	1:59042827:A:C	Pathogenic	TRUE	TACSTD2	start_lost	TRUE	0.9999603	NA	23.9	25.8	6.93661	R003260	3.13116	7.845
1	59042474	A	T	1:59042474:A:T	Pathogenic	TRUE	TACSTD2	missense_variant	TRUE	0.9779261	NA	26.1	32	12.9361	R003260	3.13116	7.845
1	59042210	G	A	1:59042210:G:A	Pathogenic	TRUE	TACSTD2	stop_gained	TRUE	0.9998642	NA	38	46	25.9592	R003260	3.13116	7.845
1	59042320	G	T	1:59042320:G:T	Pathogenic	TRUE	TACSTD2	stop_gained	TRUE	0.9999429	NA	35	36	16.0554	R003260	3.13116	7.845
1	59147548	C	A	1:59147548:C:A	Pathogenic	TRUE	MYSM1	stop_gained	TRUE	0.052653953	NA	37	39	18.3189	R003267	3.243295	3.313
1	59132774	T	C	1:59132774:T:C	Pathogenic	TRUE	MYSM1	missense_variant	TRUE	0.25283447	NA	26.4	26	7.07651	R003266	3.10984	3.313
1	59154710	C	T	1:59154710:C:T	Pathogenic	TRUE	MYSM1	splice_region_variant&synonymous_variant	FALSE	0.0031316783	NA	18.6	22.6	3.6237	R003267	3.243295	3.313
1	59147847	G	C	1:59147847:G:C	Pathogenic	TRUE	MYSM1	stop_gained	TRUE	0.0005200068	NA	35	35	14.8453	R003267	3.243295	3.313
1	59141176	G	C	1:59141176:G:C	Pathogenic	TRUE	MYSM1	stop_gained	TRUE	0.11549278	NA	37	37	16.4428	R003267	3.243295	3.313
1	61554013	C	T	1:61554013:C:T	Pathogenic	TRUE	NFIA	stop_gained	TRUE	0.16262649	NA	38	37	16.3859	R003423	4.16087	20.926
1	61554154	C	T	1:61554154:C:T	Pathogenic	TRUE	NFIA	missense_variant	TRUE	0.00046860427	NA	34	34	14.0137	R003423	4.16087	20.926
1	61743218	C	T	1:61743218:C:T	Pathogenic	TRUE	NFIA	stop_gained	TRUE	3.5578028e-06	NA	44	42	21.7511	R003425	3.56897	20.926
1	61872249	C	T	1:61872249:C:T	Pathogenic	TRUE	NFIA	stop_gained	TRUE	0.008756623	NA	50	50	29.3336	R003431	4.22094	20.926
1	61553882	G	A	1:61553882:G:A	Pathogenic	TRUE	NFIA	stop_gained	TRUE	0.011249243	NA	37	38	17.4346	R003423	4.16087	20.926
1	63085589	G	A	1:63085589:G:A	Pathogenic	TRUE	DOCK7	stop_gained	TRUE	0.004833424	NA	38	36	16.0656	R003482	2.05713	34
1	62979530	G	A	1:62979530:G:A	Pathogenic	TRUE	DOCK7	stop_gained	TRUE	4.3457508e-06	NA	40	37	17.1313	R003477	2.135115	34
1	63100496	G	C	1:63100496:G:C	Pathogenic	TRUE	DOCK7	stop_gained	TRUE	0.07677438	NA	40	36	16.0423	R003482	2.05713	34
1	62979259	G	A	1:62979259:G:A	Pathogenic	TRUE	DOCK7	stop_gained	TRUE	0.014443175	NA	39	37	16.4918	R003477	2.135115	34
1	62923324	C	A	1:62923324:C:A	Pathogenic	TRUE	DOCK7	stop_gained	TRUE	0.011960343	NA	56	50	29.7469	R003475	2.839675	34
1	62995020	G	A	1:62995020:G:A	Pathogenic	TRUE	DOCK7	stop_gained	TRUE	0.52884597	NA	40	38	17.4459	R003477	2.135115	34
1	62979160	G	A	1:62979160:G:A	Pathogenic	TRUE	DOCK7	stop_gained	TRUE	0.00029969492	NA	39	37	16.8287	R003477	2.135115	34
1	63068003	T	C	1:63068003:T:C	Pathogenic	TRUE	ANGPTL3	missense_variant	TRUE	1.8430549e-07	NA	31	29.6	10.9006	R003482	2.05713	0.007
1	63063622	G	T	1:63063622:G:T	Pathogenic	TRUE	ANGPTL3	stop_gained	TRUE	0.0882109	NA	38	36	15.9536	R003481	2.692655	0.007
1	63885051	C	T	1:63885051:C:T	Pathogenic	TRUE	ALG6	missense_variant	TRUE	3.0460694e-06	NA	34	28.1	9.2673	R003511	2.349345	0.205
1	63870182	C	T	1:63870182:C:T	Pathogenic	TRUE	ALG6	stop_gained	TRUE	1.5830225e-05	NA	36	35	15.0004	R003511	2.349345	0.205
1	63902599	T	C	1:63902599:T:C	Pathogenic	TRUE	ALG6	missense_variant	TRUE	0.000327505	NA	27.7	25.8	6.90906	R003511	2.349345	0.205
1	63894720	C	T	1:63894720:C:T	Pathogenic	TRUE	ALG6	stop_gained	TRUE	3.7054294e-06	NA	36	35	14.9129	R003511	2.349345	0.205
1	63872050	G	T	1:63872050:G:T	Pathogenic	TRUE	ALG6	stop_gained	TRUE	7.798631e-06	NA	39	38	17.5668	R003511	2.349345	0.205
1	64059271	A	T	1:64059271:A:T	Pathogenic	TRUE	PGM1	missense_variant	TRUE	0.89641726	NA	25.2	24.8	5.84672	R003523	2.63055	0.031
1	64059343	G	C	1:64059343:G:C	Pathogenic	TRUE	PGM1	missense_variant	TRUE	0.97155064	NA	26.7	26.8	7.9416	R003523	2.63055	0.031
1	64120045	C	T	1:64120045:C:T	Pathogenic	TRUE	PGM1	stop_gained	TRUE	0.000162433	NA	42	42	21.6905	R003527	3.4242	0.031
1	64120085	T	C	1:64120085:T:C	Pathogenic	TRUE	PGM1	missense_variant	TRUE	0.023287704	NA	25.7	24.6	5.68597	R003527	3.4242	0.031
1	64095192	A	G	1:64095192:A:G	Pathogenic	TRUE	PGM1	missense_variant	TRUE	0.0011573128	NA	27.7	26.3	7.40912	R003525	1.52954	0.031
1	64097420	C	T	1:64097420:C:T	Pathogenic	TRUE	PGM1	stop_gained	TRUE	0.0012267465	NA	41	39	19.1574	R003525	1.52954	0.031
1	64100604	G	T	1:64100604:G:T	Pathogenic	TRUE	PGM1	missense_variant	TRUE	0.034487534	NA	34	32	12.973	R003525	1.52954	0.031
1	64095210	G	C	1:64095210:G:C	Pathogenic	TRUE	PGM1	missense_variant	TRUE	0.0004112196	NA	32	30	11.3552	R003525	1.52954	0.031
1	64643931	G	C	1:64643931:G:C	Pathogenic	TRUE	ROR1	missense_variant	TRUE	1.2388506e-07	NA	26.6	28.3	9.55336	R003565	3.79804	5.798
1	65311203	C	A	1:65311203:C:A	Pathogenic	TRUE	JAK1	missense_variant	TRUE	0.9997471	NA	27.6	28	9.22999	R003601	2.03717	3.313
1	65871735	C	T	1:65871735:C:T	Pathogenic	TRUE	DNAJC6	stop_gained	TRUE	0.006712661	NA	45	42	22.114	R003620	2.637735	8.051
1	65876985	C	T	1:65876985:C:T	Pathogenic	TRUE	DNAJC6	missense_variant	TRUE	7.650549e-06	NA	34	28.6	9.81883	R003620	2.637735	8.051
1	65867559	A	T	1:65867559:A:T	Pathogenic	TRUE	DNAJC6	synonymous_variant	FALSE	0.0026420837	NA	0.004	1.568	0.243881	R003620	2.637735	8.051
1	65871690	C	T	1:65871690:C:T	Pathogenic	TRUE	DNAJC6	stop_gained	TRUE	0.69341916	NA	41	39	19.1351	R003620	2.637735	8.051
1	65851582	C	T	1:65851582:C:T	Pathogenic	TRUE	DNAJC6	stop_gained	TRUE	0.005937308	NA	41	39	18.3101	R003620	2.637735	8.051
1	65877077	A	G	1:65877077:A:G	Pathogenic	TRUE	DNAJC6	missense_variant	TRUE	0.034292355	NA	25.9	24.3	5.32233	R003620	2.637735	8.051
1	65874368	C	T	1:65874368:C:T	Pathogenic	TRUE	DNAJC6	stop_gained	TRUE	2.4187068e-05	NA	47	45	24.5211	R003620	2.637735	8.051
1	65849975	C	T	1:65849975:C:T	Pathogenic	TRUE	DNAJC6	stop_gained	TRUE	0.0030354273	NA	37	36	15.7311	R003620	2.637735	8.051
1	65831790	C	T	1:65831790:C:T	Pathogenic	TRUE	DNAJC6	stop_gained	TRUE	0.00022335566	NA	38	36	16.0555	R003619	2.46123	8.051
1	65871741	C	T	1:65871741:C:T	Pathogenic	TRUE	DNAJC6	stop_gained	TRUE	0.09399425	NA	45	41	20.9243	R003620	2.637735	8.051
1	66083730	A	T	1:66083730:A:T	Pathogenic	TRUE	LEPR	stop_gained	TRUE	0.00023442398	NA	36	35	14.6851	R003629	2.3029	20.5
1	66038102	A	C	1:66038102:A:C	Pathogenic	TRUE	LEPR	missense_variant	TRUE	0.00020951539	NA	0.325	7.818	0.643973	R003628	3.087805	20.5
1	67474795	C	T	1:67474795:C:T	Pathogenic	TRUE	SLC35D1	stop_gained	TRUE	0.006113112	NA	44	45	24.3893	R003684	2.60349	21.8
1	67519504	T	G	1:67519504:T:G	Pathogenic	TRUE	SLC35D1	missense_variant	TRUE	0.9999685	NA	27.5	27.5	8.65829	R003686	3.35413	21.8
1	67518459	G	A	1:67518459:G:A	Pathogenic	TRUE	SLC35D1	stop_gained	TRUE	0.9520754	NA	40	40	19.8778	R003684	2.60349	21.8
1	68603546	T	C	1:68603546:T:C	Pathogenic	TRUE	WLS	missense_variant	TRUE	1.5569993e-05	NA	28.2	31	11.9009	R003720	2.26768	5.269
1	68611655	T	C	1:68611655:T:C	Pathogenic	TRUE	WLS	missense_variant	TRUE	0.00096766616	NA	27.9	32	12.2908	R003721	3.14424	5.269
1	68905247	T	A	1:68905247:T:A	Pathogenic	TRUE	RPE65	missense_variant	TRUE	7.1197715e-06	NA	28.5	27.5	8.71961	R003742	2.146735	0.054
1	68906664	A	T	1:68906664:A:T	Pathogenic	TRUE	RPE65	missense_variant	TRUE	0.0010249023	NA	25.7	25.7	6.75376	R003742	2.146735	0.054
1	68896789	G	A	1:68896789:G:A	Pathogenic	TRUE	RPE65	missense_variant	TRUE	0.00055430765	NA	26.2	30	11.3653	R003741	2.35569	0.054
1	68905263	T	A	1:68905263:T:A	Pathogenic	TRUE	RPE65	stop_gained	TRUE	9.613148e-06	NA	41	43	23.2149	R003742	2.146735	0.054
1	68903914	G	A	1:68903914:G:A	Pathogenic	TRUE	RPE65	stop_gained	TRUE	0.0014165135	NA	42	44	23.4086	R003742	2.146735	0.054
1	68904711	G	C	1:68904711:G:C	Pathogenic	TRUE	RPE65	stop_gained	TRUE	1.044893e-06	NA	36	37	16.5963	R003742	2.146735	0.054
1	68895610	C	A	1:68895610:C:A	Pathogenic	TRUE	RPE65	missense_variant&splice_region_variant	TRUE	0.00032846213	NA	33	34	14.2856	R003741	2.35569	0.054
1	68906635	G	A	1:68906635:G:A	Pathogenic	TRUE	RPE65	missense_variant	TRUE	4.088035e-06	NA	27.2	26.6	7.68187	R003742	2.146735	0.054
1	68904986	T	C	1:68904986:T:C	Pathogenic	TRUE	RPE65	missense_variant	TRUE	0.00033617648	NA	25	26.5	7.67703	R003742	2.146735	0.054
1	68905254	A	C	1:68905254:A:C	Pathogenic	TRUE	RPE65	missense_variant	TRUE	5.4315824e-05	NA	27.3	30	11.3876	R003742	2.146735	0.054
1	68903911	G	T	1:68903911:G:T	Pathogenic	TRUE	RPE65	missense_variant	TRUE	0.00019871043	NA	24.7	22.9	3.93397	R003742	2.146735	0.054
1	68895518	G	A	1:68895518:G:A	Pathogenic	TRUE	RPE65	missense_variant	TRUE	0.005896005	NA	34	27.7	8.9121	R003741	2.35569	0.054
1	68895478	C	A	1:68895478:C:A	Pathogenic	TRUE	RPE65	missense_variant	TRUE	0.02266763	NA	33	29.8	11.1728	R003741	2.35569	0.054
1	68906634	T	C	1:68906634:T:C	Pathogenic	TRUE	RPE65	missense_variant	TRUE	4.8451893e-05	NA	24.8	25.4	6.44201	R003742	2.146735	0.054
1	68906542	G	A	1:68906542:G:A	Pathogenic	TRUE	RPE65	stop_gained	TRUE	9.069465e-05	NA	38	38	17.8934	R003742	2.146735	0.054
1	68904907	G	C	1:68904907:G:C	Pathogenic	TRUE	RPE65	stop_gained	TRUE	1.4920235e-07	NA	38	38	17.5103	R003742	2.146735	0.054
1	68904716	T	A	1:68904716:T:A	Pathogenic	TRUE	RPE65	stop_gained	TRUE	0.000106409985	NA	38	42	21.521	R003742	2.146735	0.054
1	68912448	G	A	1:68912448:G:A	Pathogenic	TRUE	RPE65	stop_gained	TRUE	0.8675941	NA	37	39	18.6145	R003742	2.146735	0.054
1	68903970	A	C	1:68903970:A:C	Pathogenic	TRUE	RPE65	stop_gained	TRUE	1.5235463e-07	NA	42	42	21.909	R003742	2.146735	0.054
1	68897011	T	C	1:68897011:T:C	Pathogenic	TRUE	RPE65	missense_variant	TRUE	0.0001076763	NA	25.5	26	7.15854	R003741	2.35569	0.054
1	68903897	T	C	1:68903897:T:C	Pathogenic	TRUE	RPE65	synonymous_variant	FALSE	0.20591563	NA	7.713	13.4	1.50572	R003742	2.146735	0.054
1	68903896	A	G	1:68903896:A:G	Pathogenic	TRUE	RPE65	missense_variant	TRUE	0.035321634	NA	24.3	28.8	10.0566	R003742	2.146735	0.054
1	68912520	C	T	1:68912520:C:T	Pathogenic	TRUE	RPE65	missense_variant	TRUE	4.3012406e-05	NA	34	28.5	9.77855	R003742	2.146735	0.054
1	68905269	G	A	1:68905269:G:A	Pathogenic	TRUE	RPE65	stop_gained	TRUE	5.0114554e-06	NA	40	40	20.0053	R003742	2.146735	0.054
1	68904630	C	T	1:68904630:C:T	Pathogenic	TRUE	RPE65	stop_gained	TRUE	0.00035655484	NA	41	45	25.0766	R003742	2.146735	0.054
1	68912411	T	G	1:68912411:T:G	Pathogenic	TRUE	RPE65	missense_variant	TRUE	0.023278384	NA	20.9	22.1	3.31863	R003742	2.146735	0.054
1	68912507	C	T	1:68912507:C:T	Pathogenic	TRUE	RPE65	missense_variant	TRUE	5.8491667e-05	NA	34	32	12.9906	R003742	2.146735	0.054
1	68912438	A	C	1:68912438:A:C	Pathogenic	TRUE	RPE65	missense_variant	TRUE	0.08796391	NA	28	28.7	10.0071	R003742	2.146735	0.054
1	68910508	C	A	1:68910508:C:A	Pathogenic	TRUE	RPE65	stop_gained	TRUE	0.48306364	NA	39	39	18.6796	R003742	2.146735	0.054
1	68910541	G	A	1:68910541:G:A	Pathogenic	TRUE	RPE65	missense_variant	TRUE	0.0002405431	NA	33	27.4	8.52587	R003742	2.146735	0.054
1	68914307	C	A	1:68914307:C:A	Pathogenic	TRUE	RPE65	missense_variant&splice_region_variant	TRUE	0.0018754946	NA	28.8	33	13.6717	R003742	2.146735	0.054
1	68914336	A	G	1:68914336:A:G	Pathogenic	TRUE	RPE65	missense_variant	TRUE	0.12747687	NA	24.2	23.2	4.21125	R003742	2.146735	0.054
1	68910288	C	A	1:68910288:C:A	Pathogenic	TRUE	RPE65	stop_gained	TRUE	0.00015114092	NA	38	42	21.6138	R003742	2.146735	0.054
1	68910502	C	G	1:68910502:C:G	Pathogenic	TRUE	RPE65	missense_variant	TRUE	0.9304871	NA	31	29.1	10.4098	R003742	2.146735	0.054
1	68903976	A	G	1:68903976:A:G	Pathogenic	TRUE	RPE65	missense_variant	TRUE	1.8750123e-06	NA	28.6	28.7	10.0015	R003742	2.146735	0.054
1	68910540	C	T	1:68910540:C:T	Pathogenic	TRUE	RPE65	missense_variant	TRUE	0.99138886	NA	26.6	23.2	4.18081	R003742	2.146735	0.054
1	68910339	G	A	1:68910339:G:A	Pathogenic	TRUE	RPE65	stop_gained	TRUE	3.3053024e-07	NA	37	37	17.1149	R003742	2.146735	0.054
1	68896799	G	C	1:68896799:G:C	Pathogenic	TRUE	RPE65	missense_variant	TRUE	9.0090754e-05	NA	25.3	25.7	6.81557	R003741	2.35569	0.054
1	68906672	G	T	1:68906672:G:T	Pathogenic	TRUE	RPE65	stop_gained	TRUE	0.010394669	NA	36	36	15.3689	R003742	2.146735	0.054
1	70896071	C	G	1:70896071:C:G	Pathogenic	TRUE	CTH	missense_variant	TRUE	1.2499848e-05	NA	24.3	24.1	5.09611	R003805	2.0088	24.9
1	74835217	A	G	1:74835217:A:G	Pathogenic	TRUE	FPGT-TNNI3K	missense_variant	TRUE	0.9781235	NA	26.3	25.9	7.01909	R004010	2.869235	6.48
1	74835179	G	A	1:74835179:G:A	Pathogenic	TRUE	FPGT-TNNI3K	missense_variant	TRUE	0.9773965	NA	29.6	28	9.1634	R004010	2.869235	6.48
1	76215237	G	C	1:76215237:G:C	Pathogenic	TRUE	ACADM	missense_variant	TRUE	0.05455697	NA	26.5	26	7.12732	R004076	2.12763	0.005
1	76194141	G	T	1:76194141:G:T	Pathogenic	TRUE	ACADM	missense_variant	TRUE	0.00035040986	NA	0.021	0.057	0.0382158	R004076	2.12763	0.005
1	76200552	T	C	1:76200552:T:C	Pathogenic	TRUE	ACADM	missense_variant	TRUE	7.578188e-05	NA	23.4	24	5.07192	R004076	2.12763	0.005
1	76200535	G	A	1:76200535:G:A	Pathogenic	TRUE	ACADM	missense_variant	TRUE	2.9756593e-05	NA	24.5	24.3	5.35193	R004076	2.12763	0.005
1	76215137	A	G	1:76215137:A:G	Pathogenic	TRUE	ACADM	missense_variant	TRUE	0.00047607592	NA	27.5	26.8	7.95102	R004076	2.12763	0.005
1	76194140	C	T	1:76194140:C:T	Pathogenic	TRUE	ACADM	stop_gained	TRUE	0.0035434582	NA	35	35	14.6195	R004076	2.12763	0.005
1	76226906	C	G	1:76226906:C:G	Pathogenic	TRUE	ACADM	missense_variant	TRUE	1.7165438e-06	NA	23.1	25.5	6.54167	R004076	2.12763	0.005
1	76205750	T	C	1:76205750:T:C	Pathogenic	TRUE	ACADM	missense_variant	TRUE	0.0016674561	NA	27	27.7	8.90707	R004076	2.12763	0.005
1	76215125	T	C	1:76215125:T:C	Pathogenic	TRUE	ACADM	missense_variant	TRUE	2.9155697e-05	NA	29	31	11.684	R004076	2.12763	0.005
1	76226873	C	T	1:76226873:C:T	Pathogenic	TRUE	ACADM	stop_gained	TRUE	0.9611711	NA	42	44	23.9474	R004076	2.12763	0.005
1	76194159	T	G	1:76194159:T:G	Pathogenic	TRUE	ACADM	stop_gained	TRUE	0.043065745	NA	35	35	14.9622	R004076	2.12763	0.005
1	76226903	C	T	1:76226903:C:T	Pathogenic	TRUE	ACADM	missense_variant	TRUE	0.009802969	NA	27.2	26.1	7.18679	R004076	2.12763	0.005
1	76226985	T	C	1:76226985:T:C	Pathogenic	TRUE	ACADM	missense_variant	TRUE	0.43926787	NA	27.1	27	8.10441	R004076	2.12763	0.005
1	76198554	T	C	1:76198554:T:C	Pathogenic	TRUE	ACADM	missense_variant	TRUE	0.45140857	NA	27.9	26.8	7.92916	R004076	2.12763	0.005
1	76226846	A	C	1:76226846:A:C	Pathogenic	TRUE	ACADM	missense_variant	TRUE	0.25158715	NA	19.88	23.3	4.30983	R004076	2.12763	0.005
1	76226843	A	G	1:76226843:A:G	Pathogenic	TRUE	ACADM	missense_variant	TRUE	0.1523085	NA	16.26	22.4	3.47104	R004076	2.12763	0.005
1	76226946	G	A	1:76226946:G:A	Pathogenic	TRUE	ACADM	missense_variant	TRUE	0.9952154	NA	26.1	24.8	5.86559	R004076	2.12763	0.005
1	76198367	C	T	1:76198367:C:T	Pathogenic	TRUE	ACADM	missense_variant	TRUE	0.002554652	NA	26.9	28.1	9.32781	R004076	2.12763	0.005
1	76226981	C	T	1:76226981:C:T	Pathogenic	TRUE	ACADM	stop_gained	TRUE	0.68171823	NA	41	40	20.0636	R004076	2.12763	0.005
1	76227051	A	C	1:76227051:A:C	Pathogenic	TRUE	ACADM	missense_variant	TRUE	0.02747081	NA	26.7	25.4	6.46123	R004076	2.12763	0.005
1	76211499	T	A	1:76211499:T:A	Pathogenic	TRUE	ACADM	stop_gained	TRUE	8.9550457e-07	NA	37	38	17.8062	R004076	2.12763	0.005
1	76194122	C	T	1:76194122:C:T	Pathogenic	TRUE	ACADM	stop_gained	TRUE	0.0006078204	NA	37	37	16.9023	R004076	2.12763	0.005
1	77676171	G	A	1:77676171:G:A	Pathogenic	TRUE	PIGK	stop_gained	TRUE	0.12172947	NA	36	35	15.3181	R004150	2.40465	3.313
1	77635060	G	A	1:77635060:G:A	Pathogenic	TRUE	PIGK	missense_variant	TRUE	2.1161302e-05	NA	32	28.1	9.31232	R004150	2.40465	3.313
1	77672406	G	A	1:77672406:G:A	Pathogenic	TRUE	PIGK	missense_variant	TRUE	0.00030183056	NA	29.9	27.5	8.71606	R004150	2.40465	3.313
1	77620297	A	G	1:77620297:A:G	Pathogenic	TRUE	PIGK	missense_variant	TRUE	0.00014494265	NA	24.2	24.8	5.81996	R004150	2.40465	3.313
1	77632412	T	G	1:77632412:T:G	Pathogenic	TRUE	PIGK	missense_variant	TRUE	5.719438e-06	NA	31	27.8	9.00275	R004150	2.40465	3.313
1	78408317	C	A	1:78408317:C:A	Pathogenic	TRUE	NEXN	missense_variant	TRUE	0.00014820065	NA	25.3	24.6	5.61257	R004170	2.543255	1.3
1	78383902	C	G	1:78383902:C:G	Pathogenic	TRUE	NEXN	missense_variant	TRUE	0.36594322	NA	14.38	24	5.02493	R004169	2.060745	1.3
1	84649744	C	A	1:84649744:C:A	Pathogenic	TRUE	PRKACB	missense_variant	TRUE	1.7115732e-05	NA	32	26.8	7.98618	R004507	2.20307	25.067
1	84668426	G	C	1:84668426:G:C	Pathogenic	TRUE	PRKACB	missense_variant	TRUE	0.09268595	NA	33	32	12.3165	R004507	2.20307	25.067
1	84649745	A	G	1:84649745:A:G	Pathogenic	TRUE	PRKACB	missense_variant	TRUE	8.140568e-05	NA	26	25.5	6.57753	R004507	2.20307	25.067
1	84647935	C	T	1:84647935:C:T	Pathogenic	TRUE	PRKACB	missense_variant	TRUE	1.6526569e-06	NA	34	32	12.0519	R004507	2.20307	25.067
1	85733524	G	A	1:85733524:G:A	Pathogenic	TRUE	BCL10	missense_variant	TRUE	0.20779116	NA	14.81	19.7	2.80797	R004568	2.91766	3.313
1	85736475	G	C	1:85736475:G:C	Pathogenic	TRUE	BCL10	missense_variant	TRUE	0.018012172	NA	28.5	26.5	7.64662	R004568	2.91766	3.313
1	85736475	G	A	1:85736475:G:A	Pathogenic	TRUE	BCL10	stop_gained	TRUE	0.018012172	NA	39	38	17.614	R004568	2.91766	3.313
1	87558291	T	C	1:87558291:T:C	Pathogenic	TRUE	HS2ST1	missense_variant	TRUE	0.0001902716	NA	31	31	11.9802	R004653	2.697235	3.313
1	87558257	G	T	1:87558257:G:T	Pathogenic	TRUE	HS2ST1	missense_variant	TRUE	0.016203394	NA	32	31	11.5055	R004653	2.697235	3.313
1	87558331	A	C	1:87558331:A:C	Pathogenic	TRUE	HS2ST1	missense_variant	TRUE	1.1669442e-07	NA	26.1	24.3	5.32309	R004653	2.697235	3.313
1	91405152	T	C	1:91405152:T:C	Pathogenic	TRUE	ZNF644	missense_variant	TRUE	0.003822348	NA	0.001	0.023	0.023809	R004782	4.12309	9.226
1	91404897	T	C	1:91404897:T:C	Pathogenic	TRUE	ZNF644	missense_variant	TRUE	0.03803756	NA	4.798	16.35	2.11267	R004782	4.12309	9.226
1	91784879	A	C	1:91784879:A:C	Pathogenic	TRUE	HFM1	missense_variant	TRUE	0.0031725229	NA	26.9	26.3	7.42956	R004802	1.895555	26.4
1	91818856	C	G	1:91818856:C:G	Pathogenic	TRUE	HFM1	missense_variant&splice_region_variant	TRUE	7.9625653e-07	NA	24.9	33	13.6206	R004803	2.512655	26.4
1	91818856	C	G	1:91818856:C:G	Pathogenic	TRUE	HFM1	missense_variant&splice_region_variant	TRUE	7.9625653e-07	NA	24.9	33	13.6206	R004802	1.895555	26.4
1	91818135	A	T	1:91818135:A:T	Pathogenic	TRUE	HFM1	stop_gained	TRUE	2.0510077e-05	NA	37	35	14.9724	R004802	1.895555	26.4
1	91816295	C	T	1:91816295:C:T	Pathogenic	TRUE	HFM1	missense_variant&splice_region_variant	TRUE	0.0011338682	NA	26.5	34	14.0701	R004802	1.895555	26.4
1	92479770	G	A	1:92479770:G:A	Pathogenic	TRUE	BRDT	missense_variant	TRUE	0.0036552222	NA	28.1	24	5.0531	R004837	2.65329	3.313
1	92763018	G	T	1:92763018:G:T	Pathogenic	TRUE	GLMN	stop_gained	TRUE	8.855083e-05	NA	33	33	13.7966	R004846	2.557405	4.551
1	92737104	G	A	1:92737104:G:A	Pathogenic	TRUE	GLMN	stop_gained	TRUE	0.0072068367	NA	36	36	15.5354	R004846	2.557405	4.551
1	92731982	A	C	1:92731982:A:C	Pathogenic	TRUE	GLMN	stop_gained	TRUE	0.21633439	NA	43	38	17.741	R004846	2.557405	4.551
1	92712657	C	A	1:92712657:C:A	Pathogenic	TRUE	GLMN	stop_gained	TRUE	0.0003828698	NA	39	37	16.5064	R004845	2.05051	4.551
1	92941710	T	C	1:92941710:T:C	Pathogenic	TRUE	GFI1	missense_variant	TRUE	0.004239334	NA	23.9	23.9	4.90436	R004856	4.537295	23.7
1	93300390	G	T	1:93300390:G:T	Pathogenic	TRUE	RPL5	stop_gained	TRUE	0.25189325	NA	42	39	18.666	R004872	3.19086	0.744
1	93298990	C	G	1:93298990:C:G	Pathogenic	TRUE	RPL5	stop_gained	TRUE	0.9897608	NA	36	36	15.8213	R004872	3.19086	0.744
1	93303149	C	T	1:93303149:C:T	Pathogenic	TRUE	RPL5	stop_gained	TRUE	0.19823445	NA	41	41	20.3226	R004872	3.19086	0.744
1	93299160	C	G	1:93299160:C:G	Pathogenic	TRUE	RPL5	stop_gained	TRUE	0.003926099	NA	36	36	16.2537	R004872	3.19086	0.744
1	93303020	C	T	1:93303020:C:T	Pathogenic	TRUE	RPL5	stop_gained	TRUE	0.00093539164	NA	38	36	16.0549	R004872	3.19086	0.744
1	93299009	C	T	1:93299009:C:T	Pathogenic	TRUE	RPL5	stop_gained	TRUE	0.16112962	NA	36	35	14.966	R004872	3.19086	0.744
1	93299012	C	T	1:93299012:C:T	Pathogenic	TRUE	RPL5	stop_gained	TRUE	0.76713634	NA	37	36	15.6349	R004872	3.19086	0.744
1	94548913	G	A	1:94548913:G:A	Pathogenic	TRUE	ABCA4	stop_gained	TRUE	0.00016987338	NA	38	38	18.234	R004926	2.61551	0.002
1	94496020	C	T	1:94496020:C:T	Pathogenic	TRUE	ABCA4	missense_variant	TRUE	9.357379e-05	NA	33	27.5	8.67846	R004924	1.87321	0.002
1	94544906	G	C	1:94544906:G:C	Pathogenic	TRUE	ABCA4	stop_gained	TRUE	5.969606e-05	NA	40	38	17.727	R004926	2.61551	0.002
1	94506952	G	T	1:94506952:G:T	Pathogenic	TRUE	ABCA4	missense_variant	TRUE	0.97399604	NA	28.2	27.2	8.40832	R004924	1.87321	0.002
1	94509027	T	C	1:94509027:T:C	Pathogenic	TRUE	ABCA4	missense_variant	TRUE	0.014165626	NA	26.6	28	9.21403	R004924	1.87321	0.002
1	94506923	C	T	1:94506923:C:T	Pathogenic	TRUE	ABCA4	missense_variant	TRUE	1.0760774e-05	NA	35	32	12.5431	R004924	1.87321	0.002
1	94495103	C	T	1:94495103:C:T	Pathogenic	TRUE	ABCA4	stop_gained	TRUE	0.01634492	NA	42	45	24.6579	R004924	1.87321	0.002
1	94546115	A	C	1:94546115:A:C	Pathogenic	TRUE	ABCA4	missense_variant	TRUE	0.008707716	NA	26.6	24.6	5.66221	R004926	2.61551	0.002
1	94546264	C	T	1:94546264:C:T	Pathogenic	TRUE	ABCA4	missense_variant	TRUE	0.017294973	NA	6.249	9.154	0.780617	R004926	2.61551	0.002
1	94506884	G	A	1:94506884:G:A	Pathogenic	TRUE	ABCA4	stop_gained	TRUE	0.23516056	NA	42	43	23.0039	R004924	1.87321	0.002
1	94509026	G	A	1:94509026:G:A	Pathogenic	TRUE	ABCA4	missense_variant	TRUE	0.1276715	NA	33	29.4	10.7521	R004924	1.87321	0.002
1	94546067	T	A	1:94546067:T:A	Pathogenic	TRUE	ABCA4	stop_gained	TRUE	4.304191e-05	NA	37	37	17.0432	R004926	2.61551	0.002
1	94495071	C	T	1:94495071:C:T	Pathogenic	TRUE	ABCA4	missense_variant	TRUE	0.25745997	NA	32	31	11.9048	R004924	1.87321	0.002
1	94495077	C	A	1:94495077:C:A	Pathogenic	TRUE	ABCA4	missense_variant	TRUE	0.006285969	NA	33	31	11.5793	R004924	1.87321	0.002
1	94564406	G	A	1:94564406:G:A	Pathogenic	TRUE	ABCA4	stop_gained	TRUE	1.5773265e-05	NA	39	45	24.5536	R004927	2.20635	0.002
1	94564418	G	A	1:94564418:G:A	Pathogenic	TRUE	ABCA4	stop_gained	TRUE	0.07547335	NA	38	44	24.2377	R004927	2.20635	0.002
1	94564463	T	A	1:94564463:T:A	Pathogenic	TRUE	ABCA4	stop_gained	TRUE	3.593936e-05	NA	35	38	17.4111	R004927	2.20635	0.002
1	94509018	C	A	1:94509018:C:A	Pathogenic	TRUE	ABCA4	stop_gained	TRUE	0.008582998	NA	49	50	29.5737	R004924	1.87321	0.002
1	94497393	C	T	1:94497393:C:T	Pathogenic	TRUE	ABCA4	missense_variant	TRUE	0.80486184	NA	33	24.5	5.59126	R004924	1.87321	0.002
1	94502760	C	A	1:94502760:C:A	Pathogenic	TRUE	ABCA4	stop_gained	TRUE	3.2944968e-06	NA	47	47	27.0395	R004924	1.87321	0.002
1	94508976	C	T	1:94508976:C:T	Pathogenic	TRUE	ABCA4	missense_variant	TRUE	0.982333	NA	22.4	22.5	3.54041	R004924	1.87321	0.002
1	94564430	A	T	1:94564430:A:T	Pathogenic	TRUE	ABCA4	missense_variant	TRUE	8.120247e-05	NA	24.8	25.3	6.39689	R004927	2.20635	0.002
1	94546253	G	A	1:94546253:G:A	Pathogenic	TRUE	ABCA4	stop_gained	TRUE	0.02031966	NA	35	35	15.2435	R004926	2.61551	0.002
1	94495111	G	A	1:94495111:G:A	Pathogenic	TRUE	ABCA4	stop_gained	TRUE	0.08066227	NA	40	43	22.6451	R004924	1.87321	0.002
1	94495181	G	C	1:94495181:G:C	Pathogenic	TRUE	ABCA4	stop_gained	TRUE	0.0020309899	NA	38	37	17.2095	R004924	1.87321	0.002
1	94543304	C	T	1:94543304:C:T	Pathogenic	TRUE	ABCA4	stop_gained	TRUE	0.6354912	NA	38	38	17.5382	R004926	2.61551	0.002
1	94544185	C	T	1:94544185:C:T	Pathogenic	TRUE	ABCA4	stop_gained	TRUE	0.9615297	NA	40	43	22.3357	R004926	2.61551	0.002
1	94543409	A	T	1:94543409:A:T	Pathogenic	TRUE	ABCA4	stop_gained	TRUE	0.78358895	NA	36	35	15.2248	R004926	2.61551	0.002
1	94480208	A	C	1:94480208:A:C	Pathogenic	TRUE	ABCA4	missense_variant	TRUE	0.99501014	NA	29	31	11.516	R004923	2.881245	0.002
1	94528218	C	T	1:94528218:C:T	Pathogenic	TRUE	ABCA4	missense_variant	TRUE	0.087185085	NA	34	28.4	9.59497	R004926	2.61551	0.002
1	94508386	C	A	1:94508386:C:A	Pathogenic	TRUE	ABCA4	stop_gained	TRUE	0.061308097	NA	48	45	24.6472	R004924	1.87321	0.002
1	94508386	C	T	1:94508386:C:T	Pathogenic	TRUE	ABCA4	missense_variant	TRUE	0.061308097	NA	35	33	13.51	R004924	1.87321	0.002
1	94509001	A	C	1:94509001:A:C	Pathogenic	TRUE	ABCA4	stop_gained	TRUE	0.9031505	NA	38	38	17.7385	R004924	1.87321	0.002
1	94544209	C	T	1:94544209:C:T	Pathogenic	TRUE	ABCA4	stop_gained	TRUE	0.00023624797	NA	39	42	21.6688	R004926	2.61551	0.002
1	94471032	G	A	1:94471032:G:A	Pathogenic	TRUE	ABCA4	missense_variant	TRUE	0.9630911	NA	34	33	13.3939	R004923	2.881245	0.002
1	94544895	G	A	1:94544895:G:A	Pathogenic	TRUE	ABCA4	stop_gained	TRUE	0.29966244	NA	38	37	16.6278	R004926	2.61551	0.002
1	94497564	G	A	1:94497564:G:A	Pathogenic	TRUE	ABCA4	stop_gained	TRUE	0.8383891	NA	37	37	16.5523	R004924	1.87321	0.002
1	94496067	G	A	1:94496067:G:A	Pathogenic	TRUE	ABCA4	synonymous_variant	FALSE	5.330935e-07	NA	6.952	4.936	0.441009	R004924	1.87321	0.002
1	94543401	G	A	1:94543401:G:A	Pathogenic	TRUE	ABCA4	stop_gained	TRUE	0.034986585	NA	35	35	15.0965	R004926	2.61551	0.002
1	94546047	A	T	1:94546047:A:T	Pathogenic	TRUE	ABCA4	stop_gained	TRUE	6.60376e-05	NA	36	35	15.163	R004926	2.61551	0.002
1	94502706	C	A	1:94502706:C:A	Pathogenic	TRUE	ABCA4	stop_gained	TRUE	0.52059567	NA	50	50	29.8373	R004924	1.87321	0.002
1	94486960	C	T	1:94486960:C:T	Pathogenic	TRUE	ABCA4	stop_gained	TRUE	0.05048902	NA	51	50	30.2592	R004923	2.881245	0.002
1	94496571	G	A	1:94496571:G:A	Pathogenic	TRUE	ABCA4	stop_gained	TRUE	0.99408853	NA	44	50	29.9819	R004924	1.87321	0.002
1	94586570	A	G	1:94586570:A:G	Pathogenic	TRUE	ABCA4	missense_variant	TRUE	0.14845385	NA	27.9	27.6	8.82542	R004929	2.16458	0.002
1	94586599	C	A	1:94586599:C:A	Pathogenic	TRUE	ABCA4	start_lost	TRUE	0.0019467591	NA	27.6	24.6	5.67891	R004929	2.16458	0.002
1	94520690	C	T	1:94520690:C:T	Pathogenic	TRUE	ABCA4	stop_gained	TRUE	0.0103870155	NA	41	39	18.6067	R004926	2.61551	0.002
1	94495039	C	A	1:94495039:C:A	Pathogenic	TRUE	ABCA4	stop_gained	TRUE	0.0003489178	NA	50	53	33.0033	R004924	1.87321	0.002
1	94508997	G	A	1:94508997:G:A	Pathogenic	TRUE	ABCA4	stop_gained	TRUE	0.986912	NA	41	45	25.0861	R004924	1.87321	0.002
1	94481359	G	A	1:94481359:G:A	Pathogenic	TRUE	ABCA4	stop_gained	TRUE	0.0006085412	NA	44	48	27.5607	R004923	2.881245	0.002
1	94495157	C	T	1:94495157:C:T	Pathogenic	TRUE	ABCA4	stop_gained	TRUE	0.002938614	NA	48	50	29.3858	R004924	1.87321	0.002
1	94463583	A	G	1:94463583:A:G	Pathogenic	TRUE	ABCA4	missense_variant	TRUE	0.77334523	NA	31	25.8	6.86528	R004923	2.881245	0.002
1	94485279	G	T	1:94485279:G:T	Pathogenic	TRUE	ABCA4	stop_gained	TRUE	0.97425836	NA	35	35	14.6001	R004923	2.881245	0.002
1	94486818	C	A	1:94486818:C:A	Pathogenic	TRUE	ABCA4	stop_gained	TRUE	0.9825279	NA	47	52	31.4271	R004923	2.881245	0.002
1	94486860	A	C	1:94486860:A:C	Pathogenic	TRUE	ABCA4	missense_variant	TRUE	0.9742293	NA	24.9	23.2	4.1697	R004923	2.881245	0.002
1	94496568	G	A	1:94496568:G:A	Pathogenic	TRUE	ABCA4	stop_gained	TRUE	0.99357635	NA	49	55	34.5272	R004924	1.87321	0.002
1	94577010	T	C	1:94577010:T:C	Pathogenic	TRUE	ABCA4	missense_variant	TRUE	3.5704504e-06	NA	23.1	23.5	4.56219	R004928	2.527095	0.002
1	94471026	G	A	1:94471026:G:A	Pathogenic	TRUE	ABCA4	stop_gained	TRUE	0.9610122	NA	50	58	37.4301	R004923	2.881245	0.002
1	94520689	C	T	1:94520689:C:T	Pathogenic	TRUE	ABCA4	stop_gained	TRUE	0.058957838	NA	40	38	18.0047	R004926	2.61551	0.002
1	94467475	C	T	1:94467475:C:T	Pathogenic	TRUE	ABCA4	missense_variant	TRUE	0.0002827707	NA	34	32	12.6204	R004923	2.881245	0.002
1	94497591	G	A	1:94497591:G:A	Pathogenic	TRUE	ABCA4	stop_gained	TRUE	0.00082141283	NA	40	42	22.1143	R004924	1.87321	0.002
1	94520793	A	T	1:94520793:A:T	Pathogenic	TRUE	ABCA4	missense_variant	TRUE	0.9616787	NA	26.8	29.5	10.8269	R004926	2.61551	0.002
1	94520793	A	G	1:94520793:A:G	Pathogenic	TRUE	ABCA4	missense_variant	TRUE	0.9616787	NA	27.1	29.7	11.03	R004926	2.61551	0.002
1	94522194	C	T	1:94522194:C:T	Pathogenic	TRUE	ABCA4	stop_gained	TRUE	0.9771969	NA	42	40	20.0845	R004926	2.61551	0.002
1	94473266	C	T	1:94473266:C:T	Pathogenic	TRUE	ABCA4	missense_variant	TRUE	0.00021002363	NA	35	29.8	11.1219	R004923	2.881245	0.002
1	94502785	A	T	1:94502785:A:T	Pathogenic	TRUE	ABCA4	stop_gained	TRUE	0.024776975	NA	40	38	17.6477	R004924	1.87321	0.002
1	94487504	A	T	1:94487504:A:T	Pathogenic	TRUE	ABCA4	stop_gained	TRUE	0.6714395	NA	37	39	19.1064	R004924	1.87321	0.002
1	94546220	G	A	1:94546220:G:A	Pathogenic	TRUE	ABCA4	stop_gained	TRUE	7.4324896e-07	NA	35	35	15.1791	R004926	2.61551	0.002
1	94490577	G	A	1:94490577:G:A	Pathogenic	TRUE	ABCA4	stop_gained	TRUE	8.195979e-05	NA	40	43	22.9779	R004924	1.87321	0.002
1	94564402	C	T	1:94564402:C:T	Pathogenic	TRUE	ABCA4	stop_gained	TRUE	0.0046248077	NA	38	42	21.6678	R004927	2.20635	0.002
1	94564387	A	G	1:94564387:A:G	Pathogenic	TRUE	ABCA4	missense_variant	TRUE	1.8334233e-06	NA	28.5	29.4	10.7515	R004927	2.20635	0.002
1	94528164	G	A	1:94528164:G:A	Pathogenic	TRUE	ABCA4	stop_gained	TRUE	0.013906798	NA	40	44	24.2302	R004926	2.61551	0.002
1	94528236	G	A	1:94528236:G:A	Pathogenic	TRUE	ABCA4	stop_gained	TRUE	2.4487277e-05	NA	40	41	21.1374	R004926	2.61551	0.002
1	94481322	G	T	1:94481322:G:T	Pathogenic	TRUE	ABCA4	missense_variant	TRUE	0.87444943	NA	32	28.5	9.71363	R004923	2.881245	0.002
1	94463537	G	T	1:94463537:G:T	Pathogenic	TRUE	ABCA4	stop_gained	TRUE	0.029753182	NA	50	51	30.9306	R004923	2.881245	0.002
1	94510191	G	A	1:94510191:G:A	Pathogenic	TRUE	ABCA4	stop_gained	TRUE	0.023570465	NA	45	46	25.3247	R004924	1.87321	0.002
1	94543303	C	T	1:94543303:C:T	Pathogenic	TRUE	ABCA4	stop_gained	TRUE	0.88479817	NA	37	38	17.5502	R004926	2.61551	0.002
1	94466426	G	A	1:94466426:G:A	Pathogenic	TRUE	ABCA4	stop_gained	TRUE	0.12909745	NA	54	57	36.6256	R004923	2.881245	0.002
1	94510248	C	A	1:94510248:C:A	Pathogenic	TRUE	ABCA4	stop_gained	TRUE	0.11078868	NA	43	46	25.7723	R004924	1.87321	0.002
1	94496582	C	T	1:94496582:C:T	Pathogenic	TRUE	ABCA4	stop_gained	TRUE	0.984814	NA	50	53	32.8997	R004924	1.87321	0.002
1	94577135	C	A	1:94577135:C:A	Pathogenic	TRUE	ABCA4	missense_variant&splice_region_variant	TRUE	0.037157677	NA	32	34	14.32	R004928	2.527095	0.002
1	94467505	G	A	1:94467505:G:A	Pathogenic	TRUE	ABCA4	missense_variant	TRUE	0.0002159521	NA	22.9	21.9	3.23573	R004923	2.881245	0.002
1	94466625	G	A	1:94466625:G:A	Pathogenic	TRUE	ABCA4	missense_variant	TRUE	0.010354783	NA	35	34	14.1039	R004923	2.881245	0.002
1	94502701	C	T	1:94502701:C:T	Pathogenic	TRUE	ABCA4	splice_region_variant&synonymous_variant	FALSE	2.5489171e-05	NA	17.48	22	3.28223	R004924	1.87321	0.002
1	94586566	C	T	1:94586566:C:T	Pathogenic	TRUE	ABCA4	stop_gained	TRUE	0.39233926	NA	37	40	19.6753	R004929	2.16458	0.002
1	94506867	G	C	1:94506867:G:C	Pathogenic	TRUE	ABCA4	missense_variant	TRUE	2.035734e-05	NA	27	25.8	6.89913	R004924	1.87321	0.002
1	94586557	C	T	1:94586557:C:T	Pathogenic	TRUE	ABCA4	stop_gained	TRUE	0.96503466	NA	38	40	19.6923	R004929	2.16458	0.002
1	94564355	G	A	1:94564355:G:A	Pathogenic	TRUE	ABCA4	missense_variant	TRUE	0.9492742	NA	29.8	24.5	5.50949	R004927	2.20635	0.002
1	94528153	G	T	1:94528153:G:T	Pathogenic	TRUE	ABCA4	stop_gained	TRUE	3.7243228e-06	NA	37	37	16.7862	R004926	2.61551	0.002
1	94508356	T	A	1:94508356:T:A	Pathogenic	TRUE	ABCA4	stop_gained	TRUE	0.99712116	NA	37	37	16.6658	R004924	1.87321	0.002
1	94485220	C	T	1:94485220:C:T	Pathogenic	TRUE	ABCA4	missense_variant	TRUE	8.142664e-05	NA	35	33	13.7224	R004923	2.881245	0.002
1	94578596	C	T	1:94578596:C:T	Pathogenic	TRUE	ABCA4	stop_gained	TRUE	0.0014062612	NA	37	40	19.4856	R004928	2.527095	0.002
1	94508991	T	A	1:94508991:T:A	Pathogenic	TRUE	ABCA4	stop_gained	TRUE	0.9448743	NA	41	45	24.5484	R004924	1.87321	0.002
1	94577090	C	T	1:94577090:C:T	Pathogenic	TRUE	ABCA4	stop_gained	TRUE	8.827225e-06	NA	39	44	24.0428	R004928	2.527095	0.002
1	94520675	A	G	1:94520675:A:G	Pathogenic	TRUE	ABCA4	missense_variant	TRUE	0.000969165	NA	23.7	24.3	5.36223	R004926	2.61551	0.002
1	94528251	C	G	1:94528251:C:G	Pathogenic	TRUE	ABCA4	missense_variant	TRUE	0.06987957	NA	33	26.1	7.22245	R004926	2.61551	0.002
1	94512595	T	A	1:94512595:T:A	Pathogenic	TRUE	ABCA4	missense_variant	TRUE	0.009816392	NA	27.1	25.7	6.84735	R004924	1.87321	0.002
1	94528844	G	T	1:94528844:G:T	Pathogenic	TRUE	ABCA4	stop_gained	TRUE	0.009243203	NA	35	35	14.6668	R004926	2.61551	0.002
1	94476865	A	G	1:94476865:A:G	Pathogenic	TRUE	ABCA4	missense_variant	TRUE	0.6866382	NA	29.4	28.1	9.29689	R004923	2.881245	0.002
1	94526154	C	T	1:94526154:C:T	Pathogenic	TRUE	ABCA4	stop_gained	TRUE	0.00014545854	NA	39	38	18.1651	R004926	2.61551	0.002
1	94514475	C	A	1:94514475:C:A	Pathogenic	TRUE	ABCA4	stop_gained	TRUE	0.0014417926	NA	41	40	19.4325	R004926	2.61551	0.002
1	94528158	G	A	1:94528158:G:A	Pathogenic	TRUE	ABCA4	missense_variant	TRUE	0.0025115437	NA	31	26.7	7.88838	R004926	2.61551	0.002
1	94528714	G	A	1:94528714:G:A	Pathogenic	TRUE	ABCA4	stop_gained	TRUE	0.005345461	NA	41	41	20.7283	R004926	2.61551	0.002
1	94528836	T	C	1:94528836:T:C	Pathogenic	TRUE	ABCA4	missense_variant	TRUE	0.115648426	NA	28.9	28.8	10.054	R004926	2.61551	0.002
1	94568663	C	A	1:94568663:C:A	Pathogenic	TRUE	ABCA4	stop_gained	TRUE	0.4464126	NA	37	40	20.0556	R004927	2.20635	0.002
1	94568581	C	T	1:94568581:C:T	Pathogenic	TRUE	ABCA4	missense_variant	TRUE	0.32570955	NA	24.4	23.4	4.40471	R004927	2.20635	0.002
1	94510215	G	A	1:94510215:G:A	Pathogenic	TRUE	ABCA4	missense_variant	TRUE	0.00015543583	NA	35	32	12.6158	R004924	1.87321	0.002
1	94508322	C	T	1:94508322:C:T	Pathogenic	TRUE	ABCA4	missense_variant	TRUE	0.004094248	NA	35	32	12.4539	R004924	1.87321	0.002
1	94528146	A	T	1:94528146:A:T	Pathogenic	TRUE	ABCA4	missense_variant	TRUE	0.00010052575	NA	31	23.9	4.94734	R004926	2.61551	0.002
1	94578566	C	T	1:94578566:C:T	Pathogenic	TRUE	ABCA4	stop_gained	TRUE	0.00052399246	NA	38	42	21.8268	R004928	2.527095	0.002
1	94578567	C	T	1:94578567:C:T	Pathogenic	TRUE	ABCA4	stop_gained	TRUE	0.0007098733	NA	38	42	21.8422	R004928	2.527095	0.002
1	94546148	C	A	1:94546148:C:A	Pathogenic	TRUE	ABCA4	stop_gained	TRUE	3.123582e-05	NA	37	38	17.4671	R004926	2.61551	0.002
1	94488942	C	T	1:94488942:C:T	Pathogenic	TRUE	ABCA4	missense_variant&splice_region_variant	TRUE	0.00029758256	NA	33	34	14.3054	R004924	1.87321	0.002
1	94574256	G	A	1:94574256:G:A	Pathogenic	TRUE	ABCA4	stop_gained	TRUE	0.000112454465	NA	37	37	16.9811	R004928	2.527095	0.002
1	94502895	C	A	1:94502895:C:A	Pathogenic	TRUE	ABCA4	stop_gained	TRUE	0.0003371128	NA	44	46	25.521	R004924	1.87321	0.002
1	94466615	C	T	1:94466615:C:T	Pathogenic	TRUE	ABCA4	stop_gained	TRUE	0.8683373	NA	54	59	38.9976	R004923	2.881245	0.002
1	94528137	C	T	1:94528137:C:T	Pathogenic	TRUE	ABCA4	missense_variant	TRUE	8.042589e-05	NA	34	28.4	9.59326	R004926	2.61551	0.002
1	94485165	G	C	1:94485165:G:C	Pathogenic	TRUE	ABCA4	stop_gained	TRUE	0.8244356	NA	42	43	23.1152	R004923	2.881245	0.002
1	94476428	G	C	1:94476428:G:C	Pathogenic	TRUE	ABCA4	missense_variant	TRUE	6.609524e-05	NA	28	25.5	6.56972	R004923	2.881245	0.002
1	94526258	G	T	1:94526258:G:T	Pathogenic	TRUE	ABCA4	stop_gained	TRUE	0.9396797	NA	36	35	14.9801	R004926	2.61551	0.002
1	94522245	C	G	1:94522245:C:G	Pathogenic	TRUE	ABCA4	missense_variant	TRUE	0.02035907	NA	29.3	24.1	5.17406	R004926	2.61551	0.002
1	94512499	T	C	1:94512499:T:C	Pathogenic	TRUE	ABCA4	missense_variant	TRUE	0.011187364	NA	25.9	25.9	7.01317	R004924	1.87321	0.002
1	94546151	C	A	1:94546151:C:A	Pathogenic	TRUE	ABCA4	stop_gained	TRUE	0.0017229773	NA	39	39	18.6204	R004926	2.61551	0.002
1	94485148	A	G	1:94485148:A:G	Pathogenic	TRUE	ABCA4	missense_variant	TRUE	0.056322657	NA	28.4	28	9.18645	R004923	2.881245	0.002
1	94508342	C	T	1:94508342:C:T	Pathogenic	TRUE	ABCA4	stop_gained	TRUE	0.99859077	NA	47	46	25.5473	R004924	1.87321	0.002
1	94473283	A	C	1:94473283:A:C	Pathogenic	TRUE	ABCA4	missense_variant	TRUE	0.00038025103	NA	31	33	13.1944	R004923	2.881245	0.002
1	94528769	G	C	1:94528769:G:C	Pathogenic	TRUE	ABCA4	missense_variant	TRUE	4.041291e-08	NA	23.3	18.21	2.53733	R004926	2.61551	0.002
1	94654873	G	T	1:94654873:G:T	Pathogenic	TRUE	ARHGAP29	stop_gained	TRUE	0.98695636	NA	37	35	15.0007	R004933	2.248805	25.2
1	95492795	G	A	1:95492795:G:A	Pathogenic	TRUE	ALG14	stop_gained	TRUE	1.756113e-07	NA	40	38	17.3343	R004970	2.516005	23.9
1	95530516	G	A	1:95530516:G:A	Pathogenic	TRUE	ALG14	missense_variant	TRUE	0.00069810596	NA	32	28.5	9.718	R004971	2.22964	23.9
1	97544689	T	A	1:97544689:T:A	Pathogenic	TRUE	DPYD	missense_variant	TRUE	0.43756709	NA	24.8	29.2	10.4757	R005089	2.80165	0.002
1	98039499	C	A	1:98039499:C:A	Pathogenic	TRUE	DPYD	stop_gained	TRUE	0.00835719	NA	42	43	22.2825	R005115	1.75533	0.002
1	100336374	C	T	1:100336374:C:T	Pathogenic	TRUE	AGL	stop_gained	TRUE	0.0012067576	NA	37	36	15.9731	R005229	2.3782	0.021
1	100340807	G	T	1:100340807:G:T	Pathogenic	TRUE	AGL	stop_gained	TRUE	0.9944056	NA	40	41	20.586	R005229	2.3782	0.021
1	100368287	C	T	1:100368287:C:T	Pathogenic	TRUE	AGL	stop_gained	TRUE	0.0022011467	NA	46	43	23.1706	R005230	2.31624	0.021
1	100330057	T	G	1:100330057:T:G	Pathogenic	TRUE	AGL	stop_gained	TRUE	1.2836946e-05	NA	26.4	33	13.6625	R005229	2.3782	0.021
1	100346235	C	T	1:100346235:C:T	Pathogenic	TRUE	AGL	stop_gained	TRUE	0.0029454331	NA	39	37	17.1769	R005229	2.3782	0.021
1	100336422	C	T	1:100336422:C:T	Pathogenic	TRUE	AGL	stop_gained	TRUE	0.00020526745	NA	38	36	16.0263	R005229	2.3782	0.021
1	100345506	C	T	1:100345506:C:T	Pathogenic	TRUE	AGL	stop_gained	TRUE	0.75548387	NA	39	38	17.778	R005229	2.3782	0.021
1	100346240	T	G	1:100346240:T:G	Pathogenic	TRUE	AGL	stop_gained	TRUE	0.0023727235	NA	33	34	14.2059	R005229	2.3782	0.021
1	100358118	G	T	1:100358118:G:T	Pathogenic	TRUE	AGL	stop_gained	TRUE	0.054176226	NA	36	36	15.9394	R005229	2.3782	0.021
1	100350168	C	T	1:100350168:C:T	Pathogenic	TRUE	AGL	stop_gained	TRUE	0.004659031	NA	38	36	16.2753	R005229	2.3782	0.021
1	100346929	C	T	1:100346929:C:T	Pathogenic	TRUE	AGL	stop_gained	TRUE	0.000108968896	NA	39	37	17.1268	R005229	2.3782	0.021
1	100353579	C	G	1:100353579:C:G	Pathogenic	TRUE	AGL	stop_gained	TRUE	4.8960754e-08	NA	37	36	16.1849	R005229	2.3782	0.021
1	100327897	T	A	1:100327897:T:A	Pathogenic	TRUE	AGL	stop_gained	TRUE	0.7606985	NA	35	36	16.1263	R005229	2.3782	0.021
1	100366268	A	G	1:100366268:A:G	Pathogenic	TRUE	AGL	missense_variant	TRUE	6.2324216e-07	NA	29.4	28.2	9.41931	R005229	2.3782	0.021
1	100366321	C	G	1:100366321:C:G	Pathogenic	TRUE	AGL	stop_gained	TRUE	4.2143165e-06	NA	37	37	16.4785	R005229	2.3782	0.021
1	100336320	C	T	1:100336320:C:T	Pathogenic	TRUE	AGL	stop_gained	TRUE	0.28247288	NA	41	40	19.4634	R005229	2.3782	0.021
1	100357172	G	A	1:100357172:G:A	Pathogenic	TRUE	AGL	stop_gained	TRUE	4.0412266e-05	NA	39	43	22.9144	R005229	2.3782	0.021
1	100379259	C	T	1:100379259:C:T	Pathogenic	TRUE	AGL	stop_gained	TRUE	0.38952035	NA	44	43	22.6458	R005231	2.64214	0.021
1	100343344	G	A	1:100343344:G:A	Pathogenic	TRUE	AGL	missense_variant	TRUE	0.061411053	NA	34	33	13.3541	R005229	2.3782	0.021
1	100366294	G	A	1:100366294:G:A	Pathogenic	TRUE	AGL	stop_gained	TRUE	2.5083432e-07	NA	47	47	26.756	R005229	2.3782	0.021
1	100349958	C	T	1:100349958:C:T	Pathogenic	TRUE	AGL	stop_gained	TRUE	0.0007339071	NA	43	41	21.2735	R005229	2.3782	0.021
1	100343210	C	A	1:100343210:C:A	Pathogenic	TRUE	AGL	stop_gained	TRUE	1.4766212e-06	NA	35	36	15.6449	R005229	2.3782	0.021
1	100366273	C	A	1:100366273:C:A	Pathogenic	TRUE	AGL	stop_gained	TRUE	0.0057745273	NA	42	40	19.3172	R005229	2.3782	0.021
1	100358083	C	G	1:100358083:C:G	Pathogenic	TRUE	AGL	stop_gained	TRUE	0.0047441977	NA	39	41	20.8471	R005229	2.3782	0.021
1	100379248	G	A	1:100379248:G:A	Pathogenic	TRUE	AGL	stop_gained	TRUE	0.0007362124	NA	43	44	23.45	R005231	2.64214	0.021
1	100353651	T	G	1:100353651:T:G	Pathogenic	TRUE	AGL	stop_gained	TRUE	0.07071174	NA	37	37	16.4631	R005229	2.3782	0.021
1	100340251	C	T	1:100340251:C:T	Pathogenic	TRUE	AGL	stop_gained	TRUE	0.0005213587	NA	34	35	14.5352	R005229	2.3782	0.021
1	100335976	C	T	1:100335976:C:T	Pathogenic	TRUE	AGL	stop_gained	TRUE	0.021943662	NA	38	37	17.2557	R005229	2.3782	0.021
1	100330076	C	T	1:100330076:C:T	Pathogenic	TRUE	AGL	stop_gained	TRUE	0.00021984433	NA	37	37	16.8804	R005229	2.3782	0.021
1	100379220	A	T	1:100379220:A:T	Pathogenic	TRUE	AGL	stop_gained	TRUE	0.00029066752	NA	52	42	21.9196	R005231	2.64214	0.021
1	100379160	G	T	1:100379160:G:T	Pathogenic	TRUE	AGL	stop_gained	TRUE	0.00019573909	NA	51	43	23.111	R005231	2.64214	0.021
1	100380976	G	A	1:100380976:G:A	Pathogenic	TRUE	AGL	stop_gained	TRUE	0.026350128	NA	46	48	27.6086	R005231	2.64214	0.021
1	100327265	C	T	1:100327265:C:T	Pathogenic	TRUE	AGL	stop_gained	TRUE	0.013585863	NA	37	38	17.3551	R005229	2.3782	0.021
1	100382048	G	C	1:100382048:G:C	Pathogenic	TRUE	AGL	missense_variant	TRUE	0.50511897	NA	32	33	13.1934	R005231	2.64214	0.021
1	100368302	C	T	1:100368302:C:T	Pathogenic	TRUE	AGL	stop_gained	TRUE	0.99736136	NA	46	43	22.8148	R005230	2.31624	0.021
1	100343362	C	G	1:100343362:C:G	Pathogenic	TRUE	AGL	stop_gained	TRUE	0.0003295125	NA	39	40	19.7031	R005229	2.3782	0.021
1	100353580	C	T	1:100353580:C:T	Pathogenic	TRUE	AGL	stop_gained	TRUE	1.4318249e-07	NA	46	41	20.9761	R005229	2.3782	0.021
1	100379176	T	G	1:100379176:T:G	Pathogenic	TRUE	AGL	stop_gained	TRUE	8.528922e-05	NA	35	35	15.0451	R005231	2.64214	0.021
1	100349751	C	A	1:100349751:C:A	Pathogenic	TRUE	AGL	stop_gained	TRUE	0.0005158898	NA	38	36	16.2706	R005229	2.3782	0.021
1	100378052	G	T	1:100378052:G:T	Pathogenic	TRUE	AGL	stop_gained	TRUE	0.0004124581	NA	47	42	22.0915	R005230	2.31624	0.021
1	100387133	C	T	1:100387133:C:T	Pathogenic	TRUE	AGL	stop_gained	TRUE	1.2524599e-06	NA	47	41	21.1689	R005232	3.16795	0.021
1	100340950	C	T	1:100340950:C:T	Pathogenic	TRUE	AGL	stop_gained	TRUE	0.008150654	NA	40	39	19.2449	R005229	2.3782	0.021
1	100382177	T	G	1:100382177:T:G	Pathogenic	TRUE	AGL	stop_gained	TRUE	0.003325731	NA	43	40	19.65	R005231	2.64214	0.021
1	100379113	G	A	1:100379113:G:A	Pathogenic	TRUE	AGL	stop_gained	TRUE	0.0001913731	NA	48	47	26.2839	R005231	2.64214	0.021
1	100382158	G	A	1:100382158:G:A	Pathogenic	TRUE	AGL	stop_gained	TRUE	0.0071227434	NA	50	50	29.7415	R005231	2.64214	0.021
1	100483370	A	G	1:100483370:A:G	Pathogenic	TRUE	SLC35A3	missense_variant&splice_region_variant	TRUE	0.010067773	NA	16.67	23.5	4.48541	R005234	2.70781	0.001
1	100464840	C	T	1:100464840:C:T	Pathogenic	TRUE	SLC35A3	stop_gained	TRUE	1.4623213e-07	NA	36	35	14.9935	R005234	2.70781	0.001
1	100480947	C	T	1:100480947:C:T	Pathogenic	TRUE	SLC35A3	stop_gained	TRUE	0.003751696	NA	36	35	14.961	R005234	2.70781	0.001
1	100476969	C	T	1:100476969:C:T	Pathogenic	TRUE	SLC35A3	stop_gained	TRUE	0.042046517	NA	37	37	16.9181	R005234	2.70781	0.001
1	100588787	A	G	1:100588787:A:G	Pathogenic	TRUE	SASS6	missense_variant	TRUE	0.0049217353	NA	27.1	25.7	6.82936	R005238	2.50698	3.313
1	100696470	C	A	1:100696470:C:A	Pathogenic	TRUE	DBT	missense_variant&splice_region_variant	TRUE	0.2979491	NA	33	34	14.3109	R005241	3.01375	0.001
1	100672177	C	T	1:100672177:C:T	Pathogenic	TRUE	DBT	missense_variant	TRUE	0.44641396	NA	34	33	13.3892	R005241	3.01375	0.001
1	100661905	T	C	1:100661905:T:C	Pathogenic	TRUE	DBT	missense_variant	TRUE	4.86049e-06	NA	25.9	26.6	7.69494	R005241	3.01375	0.001
1	100661812	C	A	1:100661812:C:A	Pathogenic	TRUE	DBT	stop_lost	TRUE	0.9995491	NA	12.3	18.13	2.52077	R005241	3.01375	0.001
1	100681730	G	C	1:100681730:G:C	Pathogenic	TRUE	DBT	stop_gained	TRUE	0.26541921	NA	37	36	15.4995	R005241	3.01375	0.001
1	100680410	C	T	1:100680410:C:T	Pathogenic	TRUE	DBT	missense_variant	TRUE	0.9302516	NA	24.9	25.5	6.55957	R005241	3.01375	0.001
1	100680441	G	A	1:100680441:G:A	Pathogenic	TRUE	DBT	stop_gained	TRUE	0.8424185	NA	38	36	16.1242	R005241	3.01375	0.001
1	100681641	C	A	1:100681641:C:A	Pathogenic	TRUE	DBT	stop_gained	TRUE	0.0055958256	NA	39	37	16.6144	R005241	3.01375	0.001
1	100696428	G	C	1:100696428:G:C	Pathogenic	TRUE	DBT	missense_variant	TRUE	0.0025145435	NA	25.9	24.8	5.87582	R005241	3.01375	0.001
1	100949903	C	T	1:100949903:C:T	Pathogenic	TRUE	CDC14A	stop_gained	TRUE	2.0301544e-05	NA	37	37	16.4249	R005252	2.43401	3.313
1	100949996	C	T	1:100949996:C:T	Pathogenic	TRUE	CDC14A	stop_gained	TRUE	0.0021196452	NA	36	36	15.6713	R005252	2.43401	3.313
1	100949885	C	T	1:100949885:C:T	Pathogenic	TRUE	CDC14A	stop_gained	TRUE	0.00018505115	NA	39	38	17.6016	R005252	2.43401	3.313
1	100905515	C	G	1:100905515:C:G	Pathogenic	TRUE	CDC14A	stop_gained	TRUE	0.0017474606	NA	36	36	15.6501	R005250	2.14631	3.313
1	101005395	C	A	1:101005395:C:A	Pathogenic	TRUE	GPR88	stop_gained	TRUE	0.99998593	NA	35	35	14.797	R005253	2.577305	5.751
1	103471870	C	T	1:103471870:C:T	Pathogenic	TRUE	COL11A1	missense_variant&splice_region_variant	TRUE	8.93916e-05	NA	25.5	33	13.4096	R005376	2.10469	0.001
1	103428306	C	A	1:103428306:C:A	Pathogenic	TRUE	COL11A1	missense_variant	TRUE	3.8128603e-06	NA	26.1	28.5	9.69801	R005375	1.804665	0.001
1	103412440	C	G	1:103412440:C:G	Pathogenic	TRUE	COL11A1	missense_variant	TRUE	0.00041170363	NA	25.6	29.9	11.2292	R005375	1.804665	0.001
1	103379943	C	A	1:103379943:C:A	Pathogenic	TRUE	COL11A1	stop_gained	TRUE	0.00017450341	NA	56	60	39.4196	R005375	1.804665	0.001
1	103444940	G	A	1:103444940:G:A	Pathogenic	TRUE	COL11A1	missense_variant&splice_region_variant	TRUE	0.00052355486	NA	27.8	34	14.2398	R005375	1.804665	0.001
1	103455118	C	G	1:103455118:C:G	Pathogenic	TRUE	COL11A1	missense_variant	TRUE	2.7352158e-07	NA	26.7	32	12.8597	R005375	1.804665	0.001
1	103540331	T	A	1:103540331:T:A	Pathogenic	TRUE	COL11A1	missense_variant	TRUE	2.272972e-05	NA	29.7	28.5	9.69643	R005378	1.278305	0.001
1	103355079	C	A	1:103355079:C:A	Pathogenic	TRUE	COL11A1	stop_gained	TRUE	4.97545e-07	NA	50	49	29.0256	R005373	2.750195	0.001
1	103470189	C	A	1:103470189:C:A	Pathogenic	TRUE	COL11A1	missense_variant	TRUE	2.345762e-05	NA	26.5	27	8.11723	R005376	2.10469	0.001
1	104094352	C	T	1:104094352:C:T	Pathogenic	TRUE	RNPC3	stop_gained	TRUE	0.6066637	NA	47	40	19.9433	R005741	4.51404	20.9
1	104093621	C	A	1:104093621:C:A	Pathogenic	TRUE	RNPC3	missense_variant	TRUE	3.05484e-05	NA	28.7	26.6	7.68316	R005741	4.51404	20.9
1	108700104	G	A	1:108700104:G:A	Pathogenic	TRUE	SLC25A24	missense_variant	TRUE	0.49991304	NA	35	33	13.6553	R006015	2.461215	3.313
1	108700103	C	T	1:108700103:C:T	Pathogenic	TRUE	SLC25A24	missense_variant	TRUE	0.043878853	NA	35	34	14.046	R006015	2.461215	3.313
1	109466682	C	A	1:109466682:C:A	Pathogenic	TRUE	GPSM2	stop_gained	TRUE	0.0010489821	NA	42	41	20.7272	R006040	2.54289	33
1	109446777	C	T	1:109446777:C:T	Pathogenic	TRUE	GPSM2	stop_gained	TRUE	0.000326735	NA	39	37	16.4948	R006040	2.54289	33
1	109466705	C	T	1:109466705:C:T	Pathogenic	TRUE	GPSM2	stop_gained	TRUE	0.001654465	NA	44	44	23.9895	R006040	2.54289	33
1	109440214	C	T	1:109440214:C:T	Pathogenic	TRUE	GPSM2	stop_gained	TRUE	0.0016163236	NA	36	35	14.765	R006039	2.73341	33
1	109445771	G	A	1:109445771:G:A	Pathogenic	TRUE	GPSM2	stop_gained	TRUE	6.2981376e-06	NA	41	41	20.9381	R006040	2.54289	33
1	109492985	G	T	1:109492985:G:T	Pathogenic	TRUE	CLCC1	missense_variant	TRUE	0.014981282	NA	26.7	23.7	4.7175	R006041	2.37632	3.313
1	109608842	A	T	1:109608842:A:T	Pathogenic	TRUE	TAF13	missense_variant	TRUE	0.8986255	NA	28.9	29.5	10.8505	R006045	1.44327	26.451
1	109617623	A	T	1:109617623:A:T	Pathogenic	TRUE	TAF13	missense_variant	TRUE	0.9927147	NA	24.3	28.4	9.62342	R006045	1.44327	26.451
1	109778600	T	C	1:109778600:T:C	Pathogenic	TRUE	SARS	missense_variant&splice_region_variant	TRUE	0.9954726	NA	26.6	26.4	7.56059	R006049	3.74551	5.391
1	109773566	G	A	1:109773566:G:A	Pathogenic	TRUE	SARS	missense_variant	TRUE	0.998533	NA	34	32	12.3809	R006049	3.74551	5.391
1	110091460	G	C	1:110091460:G:C	Pathogenic	TRUE	GNAI3	missense_variant&splice_region_variant	TRUE	0.8265324	NA	33	35	14.4846	R006064	4.29522	5.306
1	110116381	C	A	1:110116381:C:A	Pathogenic	TRUE	GNAI3	missense_variant	TRUE	7.264014e-07	NA	27.3	23.7	4.72645	R006065	2.817085	5.306
1	110152730	G	A	1:110152730:G:A	Pathogenic	TRUE	GNAT2	stop_gained	TRUE	0.36051887	NA	39	38	17.451	R006068	3.524035	23.7
1	110149039	G	A	1:110149039:G:A	Pathogenic	TRUE	GNAT2	stop_gained	TRUE	0.0009798323	NA	37	36	15.784	R006068	3.524035	23.7
1	110148692	T	A	1:110148692:T:A	Pathogenic	TRUE	GNAT2	missense_variant	TRUE	0.054657504	NA	32	30	11.3911	R006068	3.524035	23.7
1	110146155	A	G	1:110146155:A:G	Pathogenic	TRUE	GNAT2	missense_variant	TRUE	0.0010921245	NA	25.2	29.1	10.4076	R006068	3.524035	23.7
1	110148707	C	T	1:110148707:C:T	Pathogenic	TRUE	GNAT2	missense_variant	TRUE	0.17732856	NA	34	32	12.1677	R006068	3.524035	23.7
1	110151401	G	A	1:110151401:G:A	Pathogenic	TRUE	GNAT2	stop_gained	TRUE	0.003761141	NA	36	35	15.1418	R006068	3.524035	23.7
1	110173362	G	T	1:110173362:G:T	Pathogenic	TRUE	AMPD2	missense_variant	TRUE	0.9931896	NA	34	32	12.6912	R006070	2.71542	30
1	110168308	G	T	1:110168308:G:T	Pathogenic	TRUE	AMPD2	stop_gained	TRUE	0.9981896	NA	37	37	16.4214	R006070	2.71542	30
1	110173312	T	G	1:110173312:T:G	Pathogenic	TRUE	AMPD2	missense_variant	TRUE	0.35040528	NA	33	32	12.5984	R006070	2.71542	30
1	110172965	C	G	1:110172965:C:G	Pathogenic	TRUE	AMPD2	stop_gained	TRUE	0.94305104	NA	39	39	18.6631	R006070	2.71542	30
1	110170822	C	T	1:110170822:C:T	Pathogenic	TRUE	AMPD2	stop_gained	TRUE	0.9384401	NA	39	39	18.5682	R006070	2.71542	30
1	110173319	G	C	1:110173319:G:C	Pathogenic	TRUE	AMPD2	missense_variant	TRUE	0.42050907	NA	28.3	26	7.12901	R006070	2.71542	30
1	110170075	C	A	1:110170075:C:A	Pathogenic	TRUE	AMPD2	stop_gained	TRUE	0.012037982	NA	35	35	14.7902	R006070	2.71542	30
1	110607217	G	A	1:110607217:G:A	Pathogenic	TRUE	ALX3	missense_variant	TRUE	0.00067966024	NA	32	25.7	6.82728	R006093	3.61864	24.6
1	110604172	T	C	1:110604172:T:C	Pathogenic	TRUE	ALX3	missense_variant	TRUE	0.74217886	NA	25.7	26.1	7.23051	R006093	3.61864	24.6
1	110607260	A	T	1:110607260:A:T	Pathogenic	TRUE	ALX3	stop_gained	TRUE	0.00199413	NA	36	35	15.0115	R006093	3.61864	24.6
1	110607256	G	A	1:110607256:G:A	Pathogenic	TRUE	ALX3	missense_variant	TRUE	0.01644458	NA	33	26.9	8.09204	R006093	3.61864	24.6
1	110607301	G	C	1:110607301:G:C	Pathogenic	TRUE	ALX3	missense_variant	TRUE	0.38212845	NA	24.3	23.3	4.31234	R006093	3.61864	24.6
1	110716634	G	A	1:110716634:G:A	Pathogenic	TRUE	SLC6A17	missense_variant	TRUE	9.8179415e-05	NA	34	28.6	9.86357	R006100	2.3381	3.313
1	110740780	C	G	1:110740780:C:G	Pathogenic	TRUE	SLC6A17	missense_variant	TRUE	0.55601496	NA	27.8	27.3	8.42148	R006100	2.3381	3.313
1	111146285	T	C	1:111146285:T:C	Pathogenic	TRUE	KCNA2	missense_variant	TRUE	0.08379259	NA	24.2	26.6	7.71538	R006118	3.810995	5.798
1	111146515	C	T	1:111146515:C:T	Pathogenic	TRUE	KCNA2	missense_variant	TRUE	0.8601697	NA	32	32	12.9673	R006118	3.810995	5.798
1	111146182	A	G	1:111146182:A:G	Pathogenic	TRUE	KCNA2	missense_variant	TRUE	0.25034046	NA	25.1	26.7	7.8597	R006118	3.810995	5.798
1	111146516	G	A	1:111146516:G:A	Pathogenic	TRUE	KCNA2	missense_variant	TRUE	0.9323611	NA	29.8	32	12.2521	R006118	3.810995	5.798
1	111146524	C	T	1:111146524:C:T	Pathogenic	TRUE	KCNA2	missense_variant	TRUE	0.5761172	NA	29.6	32	12.693	R006118	3.810995	5.798
1	111146511	C	A	1:111146511:C:A	Pathogenic	TRUE	KCNA2	missense_variant	TRUE	0.9917576	NA	25.8	25.7	6.79458	R006118	3.810995	5.798
1	111146191	G	A	1:111146191:G:A	Pathogenic	TRUE	KCNA2	missense_variant	TRUE	0.14187218	NA	27.9	29.2	10.4639	R006118	3.810995	5.798
1	111674046	C	T	1:111674046:C:T	Pathogenic	TRUE	DRAM2	missense_variant&splice_region_variant	TRUE	0.10840142	NA	27.9	32	12.8152	R006125	3.61	3.313
1	111663161	C	T	1:111663161:C:T	Pathogenic	TRUE	DRAM2	stop_gained	TRUE	0.0007850261	NA	39	39	19.1476	R006125	3.61	3.313
1	111674098	A	G	1:111674098:A:G	Pathogenic	TRUE	DRAM2	missense_variant	TRUE	1.3342693e-05	NA	28.3	27.4	8.53166	R006125	3.61	3.313
1	111663293	T	A	1:111663293:T:A	Pathogenic	TRUE	DRAM2	missense_variant	TRUE	0.023884216	NA	31	27.2	8.34649	R006125	3.61	3.313
1	112524295	T	G	1:112524295:T:G	Pathogenic	TRUE	KCND3	missense_variant	TRUE	0.99989116	NA	25.4	26.5	7.67719	R006169	3.83305	13.3
1	112524315	C	A	1:112524315:C:A	Pathogenic	TRUE	KCND3	missense_variant	TRUE	0.99984145	NA	22.8	26.7	7.80584	R006169	3.83305	13.3
1	112524336	A	T	1:112524336:A:T	Pathogenic	TRUE	KCND3	missense_variant	TRUE	0.9999422	NA	26.2	28.5	9.73524	R006169	3.83305	13.3
1	112329712	G	A	1:112329712:G:A	Pathogenic	TRUE	KCND3	missense_variant	TRUE	9.4118394e-07	NA	31	29.1	10.3415	R006153	2.42159	13.3
1	112524399	C	T	1:112524399:C:T	Pathogenic	TRUE	KCND3	missense_variant	TRUE	0.99951994	NA	26.8	28.4	9.66126	R006169	3.83305	13.3
1	112329705	G	A	1:112329705:G:A	Pathogenic	TRUE	KCND3	missense_variant	TRUE	2.1283686e-05	NA	33	28.1	9.33691	R006153	2.42159	13.3
1	112329682	A	G	1:112329682:A:G	Pathogenic	TRUE	KCND3	missense_variant	TRUE	1.3180524e-08	NA	25.8	27.8	9.0117	R006153	2.42159	13.3
1	113057518	C	T	1:113057518:C:T	Pathogenic	TRUE	WNT2B	stop_gained	TRUE	0.5497176	NA	38	36	15.987	R006196	4.99002	14.554
1	113460046	G	A	1:113460046:G:A	Pathogenic	TRUE	SLC16A1	stop_gained	TRUE	0.114925034	NA	37	36	16.2429	R006218	2.52715	0.001
1	113460418	T	C	1:113460418:T:C	Pathogenic	TRUE	SLC16A1	missense_variant	TRUE	0.96811736	NA	0.002	9.077	0.771347	R006218	2.52715	0.001
1	113460091	G	A	1:113460091:G:A	Pathogenic	TRUE	SLC16A1	stop_gained	TRUE	8.376109e-06	NA	36	36	15.7335	R006218	2.52715	0.001
1	113460090	C	T	1:113460090:C:T	Pathogenic	TRUE	SLC16A1	missense_variant	TRUE	0.10457893	NA	34	33	13.2262	R006218	2.52715	0.001
1	113460442	G	A	1:113460442:G:A	Pathogenic	TRUE	SLC16A1	stop_gained	TRUE	0.99902415	NA	36	35	15.2592	R006218	2.52715	0.001
1	113657093	C	T	1:113657093:C:T	Pathogenic	TRUE	LRIG2	stop_gained	TRUE	0.0011148513	NA	41	38	18.2137	R006226	2.448	26.4
1	114441361	G	A	1:114441361:G:A	Pathogenic	TRUE	AP4B1	stop_gained	TRUE	0.19866823	NA	39	37	16.7496	R006259	3.73945	25.3
1	114439045	T	A	1:114439045:T:A	Pathogenic	TRUE	AP4B1	stop_gained	TRUE	0.012122323	NA	36	37	16.3595	R006259	3.73945	25.3
1	114442746	A	T	1:114442746:A:T	Pathogenic	TRUE	AP4B1	stop_gained	TRUE	0.495796	NA	35	35	15.1358	R006259	3.73945	25.3
1	115256529	T	C	1:115256529:T:C	Pathogenic	TRUE	NRAS	missense_variant	TRUE	0.0064963065	NA	23.1	23.1	4.11572	R006304	2.77438	24.9
1	115256529	T	G	1:115256529:T:G	Pathogenic	TRUE	NRAS	missense_variant	TRUE	0.0064963065	NA	26.8	24.5	5.54266	R006304	2.77438	24.9
1	115258747	C	T	1:115258747:C:T	Pathogenic	TRUE	NRAS	missense_variant	TRUE	0.24446507	NA	32	25.9	7.04636	R006304	2.77438	24.9
1	115256562	G	A	1:115256562:G:A	Pathogenic	TRUE	NRAS	missense_variant	TRUE	0.08520275	NA	24.8	22.5	3.54661	R006304	2.77438	24.9
1	115256528	T	A	1:115256528:T:A	Pathogenic	TRUE	NRAS	missense_variant	TRUE	0.00073041284	NA	25.7	23.8	4.80362	R006304	2.77438	24.9
1	115258748	C	T	1:115258748:C:T	Pathogenic	TRUE	NRAS	missense_variant	TRUE	0.14101471	NA	25.6	26.2	7.35108	R006304	2.77438	24.9
1	115258748	C	A	1:115258748:C:A	Pathogenic	TRUE	NRAS	missense_variant	TRUE	0.14101471	NA	29	33	13.2453	R006304	2.77438	24.9
1	115258748	C	G	1:115258748:C:G	Pathogenic	TRUE	NRAS	missense_variant	TRUE	0.14101471	NA	33	32	12.2477	R006304	2.77438	24.9
1	115256530	G	C	1:115256530:G:C	Pathogenic	TRUE	NRAS	missense_variant	TRUE	0.0014801761	NA	23.4	25.7	6.75032	R006304	2.77438	24.9
1	115256538	G	A	1:115256538:G:A	Pathogenic	TRUE	NRAS	missense_variant	TRUE	0.0041758227	NA	29.6	27.8	8.94637	R006304	2.77438	24.9
1	115258711	A	T	1:115258711:A:T	Pathogenic	TRUE	NRAS	missense_variant	TRUE	0.25631568	NA	29	32	12.5203	R006304	2.77438	24.9
1	115258744	C	G	1:115258744:C:G	Pathogenic	TRUE	NRAS	missense_variant	TRUE	0.43704897	NA	23.9	25	6.1001	R006304	2.77438	24.9
1	115256532	C	T	1:115256532:C:T	Pathogenic	TRUE	NRAS	missense_variant	TRUE	0.000116959265	NA	33	29	10.269	R006304	2.77438	24.9
1	115258745	C	A	1:115258745:C:A	Pathogenic	TRUE	NRAS	missense_variant	TRUE	0.18736462	NA	33	34	13.9171	R006304	2.77438	24.9
1	115258681	G	A	1:115258681:G:A	Pathogenic	TRUE	NRAS	missense_variant	TRUE	0.19025514	NA	33	33	13.5102	R006304	2.77438	24.9
1	115576128	G	A	1:115576128:G:A	Pathogenic	TRUE	TSHB	missense_variant	TRUE	0.00033121897	NA	32	32	12.3686	R006317	3.44423	23.1
1	115576077	G	T	1:115576077:G:T	Pathogenic	TRUE	TSHB	stop_gained	TRUE	0.0037267404	NA	37	36	16.0078	R006317	3.44423	23.1
1	115828756	G	A	1:115828756:G:A	Pathogenic	TRUE	NGF	missense_variant	TRUE	5.8070113e-05	NA	29	26.3	7.39999	R006330	2.90198	26.1
1	116269617	G	A	1:116269617:G:A	Pathogenic	TRUE	CASQ2	stop_gained	TRUE	0.00030103052	NA	39	42	21.3159	R006351	2.20431	0.001
1	116280911	G	A	1:116280911:G:A	Pathogenic	TRUE	CASQ2	stop_gained	TRUE	0.9981694	NA	39	45	25.1645	R006351	2.20431	0.001
1	116280877	A	T	1:116280877:A:T	Pathogenic	TRUE	CASQ2	missense_variant	TRUE	0.0012687384	NA	27.4	27.7	8.93158	R006351	2.20431	0.001
1	116280902	C	A	1:116280902:C:A	Pathogenic	TRUE	CASQ2	stop_gained	TRUE	0.033750538	NA	41	44	23.8329	R006351	2.20431	0.001
1	116247833	C	G	1:116247833:C:G	Pathogenic	TRUE	CASQ2	missense_variant	TRUE	0.00014022518	NA	34	32	12.3836	R006349	2.5538	0.001
1	116247896	C	A	1:116247896:C:A	Pathogenic	TRUE	CASQ2	stop_gained	TRUE	0.0010517086	NA	50	52	31.7585	R006349	2.5538	0.001
1	116275589	T	C	1:116275589:T:C	Pathogenic	TRUE	CASQ2	missense_variant	TRUE	0.16357015	NA	20.5	23.1	4.09984	R006351	2.20431	0.001
1	116937869	C	A	1:116937869:C:A	Pathogenic	TRUE	ATP1A1	missense_variant	TRUE	0.6624067	NA	29.6	25.6	6.65401	R006384	2.730805	17.8
1	116937869	C	G	1:116937869:C:G	Pathogenic	TRUE	ATP1A1	missense_variant	TRUE	0.6624067	NA	26.7	24.8	5.83822	R006384	2.730805	17.8
1	116932211	T	C	1:116932211:T:C	Pathogenic	TRUE	ATP1A1	missense_variant	TRUE	0.0037188102	NA	28.1	27.2	8.38364	R006384	2.730805	17.8
1	116943824	T	C	1:116943824:T:C	Pathogenic	TRUE	ATP1A1	missense_variant	TRUE	0.5650516	NA	29.1	32	12.7132	R006384	2.730805	17.8
1	116941690	A	C	1:116941690:A:C	Pathogenic	TRUE	ATP1A1	missense_variant	TRUE	1.1792963e-05	NA	29.9	32	12.8441	R006384	2.730805	17.8
1	116943486	T	G	1:116943486:T:G	Pathogenic	TRUE	ATP1A1	missense_variant	TRUE	0.0020107909	NA	24.6	24.7	5.76931	R006384	2.730805	17.8
1	116932213	G	C	1:116932213:G:C	Pathogenic	TRUE	ATP1A1	missense_variant	TRUE	0.03150941	NA	31	29.9	11.3135	R006384	2.730805	17.8
1	116937846	T	C	1:116937846:T:C	Pathogenic	TRUE	ATP1A1	missense_variant	TRUE	0.99907196	NA	24.4	27.5	8.66543	R006384	2.730805	17.8
1	116932301	T	G	1:116932301:T:G	Pathogenic	TRUE	ATP1A1	missense_variant	TRUE	8.523328e-05	NA	27.8	27.3	8.50249	R006384	2.730805	17.8
1	116927424	T	G	1:116927424:T:G	Pathogenic	TRUE	ATP1A1	missense_variant	TRUE	0.004379194	NA	32	28.8	10.1096	R006384	2.730805	17.8
1	116930037	T	G	1:116930037:T:G	Pathogenic	TRUE	ATP1A1	missense_variant	TRUE	0.9839982	NA	32	29.7	11.0293	R006384	2.730805	17.8
1	117142868	C	T	1:117142868:C:T	Pathogenic	TRUE	IGSF3	stop_gained	TRUE	NA	NA	37	39	18.4606	R006395	2.54544	3.313
1	118439462	G	A	1:118439462:G:A	Pathogenic	TRUE	GDAP2	stop_gained	TRUE	0.0004437344	NA	38	37	17.0342	R006446	2.3393	3.313
1	118554940	C	T	1:118554940:C:T	Pathogenic	TRUE	SPAG17	missense_variant	TRUE	0.00014596274	NA	26	21.9	3.23342	R006448	2.03539	3.313
1	119456781	G	A	1:119456781:G:A	Pathogenic	TRUE	TBX15	stop_gained	TRUE	0.011229376	NA	37	36	15.9913	R006507	3.8564	23.7
1	119576730	C	A	1:119576730:C:A	Pathogenic	TRUE	WARS2	stop_gained	TRUE	0.022809904	NA	35	35	14.7541	R006508	2.666535	3.313
1	119576820	C	G	1:119576820:C:G	Pathogenic	TRUE	WARS2	missense_variant	TRUE	6.11584e-08	NA	28.7	25.9	6.98476	R006508	2.666535	3.313
1	119619187	C	A	1:119619187:C:A	Pathogenic	TRUE	WARS2	missense_variant	TRUE	0.0012272905	NA	33	28	9.22157	R006511	2.5921	3.313
1	119958057	C	A	1:119958057:C:A	Pathogenic	TRUE	HSD3B2	stop_gained	TRUE	3.5808435e-07	NA	35	36	15.647	R006533	2.1563	0.001
1	119964586	C	A	1:119964586:C:A	Pathogenic	TRUE	HSD3B2	stop_gained	TRUE	0.0027686392	NA	34	35	14.72	R006533	2.1563	0.001
1	119964788	C	A	1:119964788:C:A	Pathogenic	TRUE	HSD3B2	missense_variant	TRUE	9.706449e-05	NA	25.5	23.9	4.87803	R006533	2.1563	0.001
1	119958071	C	A	1:119958071:C:A	Pathogenic	TRUE	HSD3B2	missense_variant	TRUE	1.7835358e-08	NA	28.1	23.6	4.60295	R006533	2.1563	0.001
1	119962142	G	A	1:119962142:G:A	Pathogenic	TRUE	HSD3B2	missense_variant	TRUE	3.5615536e-05	NA	26.2	23.4	4.44505	R006533	2.1563	0.001
1	119965124	C	T	1:119965124:C:T	Pathogenic	TRUE	HSD3B2	stop_gained	TRUE	0.95195657	NA	37	37	16.6324	R006533	2.1563	0.001
1	119965243	A	C	1:119965243:A:C	Pathogenic	TRUE	HSD3B2	stop_lost	TRUE	0.9977247	NA	13.72	7.877	0.649191	R006533	2.1563	0.001
1	119965089	C	A	1:119965089:C:A	Pathogenic	TRUE	HSD3B2	stop_gained	TRUE	0.7913201	NA	34	35	14.6306	R006533	2.1563	0.001
1	119958051	G	A	1:119958051:G:A	Pathogenic	TRUE	HSD3B2	stop_gained	TRUE	4.1593557e-06	NA	36	36	15.5652	R006533	2.1563	0.001
1	119964636	G	A	1:119964636:G:A	Pathogenic	TRUE	HSD3B2	stop_gained	TRUE	0.91953117	NA	29.2	35	14.5465	R006533	2.1563	0.001
1	119964548	G	A	1:119964548:G:A	Pathogenic	TRUE	HSD3B2	missense_variant	TRUE	0.00015401303	NA	25.8	23.3	4.35646	R006533	2.1563	0.001
1	119964869	C	T	1:119964869:C:T	Pathogenic	TRUE	HSD3B2	stop_gained	TRUE	0.9904715	NA	37	37	16.3493	R006533	2.1563	0.001
1	119965127	C	T	1:119965127:C:T	Pathogenic	TRUE	HSD3B2	stop_gained	TRUE	0.050456088	NA	38	37	17.2383	R006533	2.1563	0.001
1	119965146	C	T	1:119965146:C:T	Pathogenic	TRUE	HSD3B2	missense_variant	TRUE	0.023483457	NA	28.3	25.3	6.36228	R006533	2.1563	0.001
1	119964900	C	T	1:119964900:C:T	Pathogenic	TRUE	HSD3B2	missense_variant	TRUE	0.0012830322	NA	28.4	24.9	5.93827	R006533	2.1563	0.001
1	120283138	C	T	1:120283138:C:T	Pathogenic	TRUE	PHGDH	stop_gained	TRUE	8.9060886e-05	NA	45	44	23.9133	R006539	2.29078	23.3
1	120285506	G	T	1:120285506:G:T	Pathogenic	TRUE	PHGDH	missense_variant	TRUE	0.46146142	NA	25	22.1	3.32119	R006539	2.29078	23.3
1	120279800	G	C	1:120279800:G:C	Pathogenic	TRUE	PHGDH	missense_variant	TRUE	0.9167365	NA	29	25.7	6.83811	R006539	2.29078	23.3
1	120286529	G	A	1:120286529:G:A	Pathogenic	TRUE	PHGDH	missense_variant	TRUE	0.07864147	NA	27.1	22	3.27063	R006539	2.29078	23.3
1	120279737	G	A	1:120279737:G:A	Pathogenic	TRUE	PHGDH	missense_variant&splice_region_variant	TRUE	0.9993247	NA	27.9	33	13.7806	R006539	2.29078	23.3
1	120285493	G	A	1:120285493:G:A	Pathogenic	TRUE	PHGDH	missense_variant	TRUE	0.0077655204	NA	28.7	25.2	6.32725	R006539	2.29078	23.3
1	120284440	G	A	1:120284440:G:A	Pathogenic	TRUE	PHGDH	missense_variant	TRUE	0.9985468	NA	24.4	22.8	3.80754	R006539	2.29078	23.3
1	120283126	C	T	1:120283126:C:T	Pathogenic	TRUE	PHGDH	stop_gained	TRUE	0.00065074494	NA	47	44	23.46	R006539	2.29078	23.3
1	120284464	C	T	1:120284464:C:T	Pathogenic	TRUE	PHGDH	stop_gained	TRUE	0.81386	NA	37	36	16.2002	R006539	2.29078	23.3
1	120293472	G	A	1:120293472:G:A	Pathogenic	TRUE	HMGCS2	stop_gained	TRUE	0.0051789517	NA	40	41	20.5124	R006539	2.29078	11.13
1	120298075	C	T	1:120298075:C:T	Pathogenic	TRUE	HMGCS2	missense_variant	TRUE	0.049999118	NA	34	29.8	11.1683	R006539	2.29078	11.13
1	120300050	G	A	1:120300050:G:A	Pathogenic	TRUE	HMGCS2	stop_gained	TRUE	0.20123994	NA	35	35	14.9168	R006540	2.12778	11.13
1	120306854	T	C	1:120306854:T:C	Pathogenic	TRUE	HMGCS2	missense_variant	TRUE	0.0004535092	NA	25.4	28	9.16466	R006540	2.12778	11.13
1	120459220	A	G	1:120459220:A:G	Pathogenic	TRUE	NOTCH2	missense_variant	TRUE	0.36233687	NA	22.3	23.8	4.8675	R006541	3.25329	11.59
1	120464372	C	T	1:120464372:C:T	Pathogenic	TRUE	NOTCH2	stop_gained	TRUE	0.27191833	NA	42	38	17.6444	R006541	3.25329	11.59
1	120464424	G	A	1:120464424:G:A	Pathogenic	TRUE	NOTCH2	missense_variant	TRUE	0.0091969175	NA	24.4	26.6	7.74303	R006541	3.25329	11.59
1	120462072	G	A	1:120462072:G:A	Pathogenic	TRUE	NOTCH2	missense_variant	TRUE	0.9207669	NA	28.4	29	10.2852	R006541	3.25329	11.59
1	120458267	G	A	1:120458267:G:A	Pathogenic	TRUE	NOTCH2	stop_gained	TRUE	0.9989875	NA	43	47	26.5675	R006541	3.25329	11.59
1	120460308	G	A	1:120460308:G:A	Pathogenic	TRUE	NOTCH2	stop_gained	TRUE	0.9979692	NA	42	38	17.9076	R006541	3.25329	11.59
1	120510178	C	T	1:120510178:C:T	Pathogenic	TRUE	NOTCH2	missense_variant	TRUE	0.00043928772	NA	27.5	26.5	7.67851	R006544	2.471365	11.59
1	120458226	A	C	1:120458226:A:C	Pathogenic	TRUE	NOTCH2	stop_gained	TRUE	0.00075861905	NA	37	36	16.1229	R006541	3.25329	11.59
1	120458180	G	A	1:120458180:G:A	Pathogenic	TRUE	NOTCH2	stop_gained	TRUE	0.015796944	NA	45	46	25.5584	R006541	3.25329	11.59
1	120458587	C	T	1:120458587:C:T	Pathogenic	TRUE	NOTCH2	stop_gained	TRUE	0.0034871888	NA	45	42	22.1175	R006541	3.25329	11.59
1	120458686	G	C	1:120458686:G:C	Pathogenic	TRUE	NOTCH2	stop_gained	TRUE	0.28147548	NA	48	43	22.4428	R006541	3.25329	11.59
1	120458147	G	A	1:120458147:G:A	Pathogenic	TRUE	NOTCH2	stop_gained	TRUE	0.9844207	NA	44	41	20.9933	R006541	3.25329	11.59
1	120458558	G	A	1:120458558:G:A	Pathogenic	TRUE	NOTCH2	stop_gained	TRUE	0.0015927963	NA	39	40	19.4664	R006541	3.25329	11.59
1	120458450	C	A	1:120458450:C:A	Pathogenic	TRUE	NOTCH2	stop_gained	TRUE	0.00039576305	NA	45	43	22.9141	R006541	3.25329	11.59
1	120458723	G	A	1:120458723:G:A	Pathogenic	TRUE	NOTCH2	stop_gained	TRUE	0.17902529	NA	40	40	19.5262	R006541	3.25329	11.59
1	120508089	G	T	1:120508089:G:T	Pathogenic	TRUE	NOTCH2	stop_gained	TRUE	0.0006617277	NA	36	35	15.0737	R006543	3.07549	11.59
1	120468265	G	A	1:120468265:G:A	Pathogenic	TRUE	NOTCH2	stop_gained	TRUE	0.21407501	NA	39	39	19.1041	R006542	2.26476	11.59
1	120458396	G	A	1:120458396:G:A	Pathogenic	TRUE	NOTCH2	stop_gained	TRUE	0.69548804	NA	39	40	19.372	R006541	3.25329	11.59
1	145416752	T	A	1:145416752:T:A	Pathogenic	TRUE	HFE2	stop_gained	TRUE	0.3611926	NA	36	36	15.4275	R006753	3.07111	10.97
1	145416614	G	T	1:145416614:G:T	Pathogenic	TRUE	HFE2	missense_variant	TRUE	0.00030036084	NA	28.4	28.7	9.96819	R006753	3.07111	10.97
1	145416484	C	T	1:145416484:C:T	Pathogenic	TRUE	HFE2	stop_gained	TRUE	4.550015e-05	NA	37	37	16.4493	R006753	3.07111	10.97
1	145416497	T	C	1:145416497:T:C	Pathogenic	TRUE	HFE2	missense_variant	TRUE	0.012429789	NA	26.2	26.6	7.73624	R006753	3.07111	10.97
1	145416661	G	T	1:145416661:G:T	Pathogenic	TRUE	HFE2	stop_gained	TRUE	0.15208016	NA	36	36	15.5943	R006753	3.07111	10.97
1	145416640	C	T	1:145416640:C:T	Pathogenic	TRUE	HFE2	stop_gained	TRUE	0.5797108	NA	39	38	17.5447	R006753	3.07111	10.97
1	145415341	A	T	1:145415341:A:T	Pathogenic	TRUE	HFE2	stop_gained	TRUE	0.81836367	NA	35	33	13.3245	R006753	3.07111	10.97
1	145415419	T	C	1:145415419:T:C	Pathogenic	TRUE	HFE2	missense_variant	TRUE	0.5176591	NA	27.1	28.5	9.72995	R006753	3.07111	10.97
1	145416618	C	A	1:145416618:C:A	Pathogenic	TRUE	HFE2	stop_gained	TRUE	0.01558598	NA	36	37	16.4249	R006753	3.07111	10.97
1	145457572	G	A	1:145457572:G:A	Pathogenic	TRUE	POLR3GL	stop_gained	TRUE	0.99765426	NA	37	36	16.1126	R006754	2.57572	26.335
1	145509173	C	T	1:145509173:C:T	Pathogenic	TRUE	RBM8A	stop_gained	TRUE	0.2376377	NA	39	37	16.9766	R006757	2.97193	25.2
1	145522734	C	T	1:145522734:C:T	Pathogenic	TRUE	PEX11B	stop_gained	TRUE	0.99433535	NA	37	36	15.7928	R006757	2.97193	3.313
1	145517280	C	T	1:145517280:C:T	Pathogenic	TRUE	PEX11B	stop_gained	TRUE	0.91165745	NA	38	38	18.1759	R006757	2.97193	3.313
1	147231094	C	T	1:147231094:C:T	Pathogenic	TRUE	GJA5	missense_variant	TRUE	0.9794318	NA	31	27.2	8.3441	R006985	3.11397	0.001
1	147230686	G	T	1:147230686:G:T	Pathogenic	TRUE	GJA5	missense_variant	TRUE	0.89597416	NA	26.1	26.2	7.29773	R006985	3.11397	0.001
1	147231085	G	A	1:147231085:G:A	Pathogenic	TRUE	GJA5	missense_variant	TRUE	0.058112066	NA	26	26.4	7.53003	R006985	3.11397	0.001
1	147231124	T	A	1:147231124:T:A	Pathogenic	TRUE	GJA5	missense_variant	TRUE	0.0008331025	NA	27.2	25.7	6.7585	R006985	3.11397	0.001
1	147230662	G	T	1:147230662:G:T	Pathogenic	TRUE	GJA5	missense_variant	TRUE	0.9992004	NA	23.3	23.2	4.23429	R006985	3.11397	0.001
1	147231202	G	A	1:147231202:G:A	Pathogenic	TRUE	GJA5	stop_gained	TRUE	0.99284196	NA	35	36	15.6917	R006985	3.11397	0.001
1	147380911	C	T	1:147380911:C:T	Pathogenic	TRUE	GJA8	missense_variant	TRUE	0.99993837	NA	23	24.6	5.68008	R006993	1.75389	14.46
1	147380235	C	G	1:147380235:C:G	Pathogenic	TRUE	GJA8	missense_variant	TRUE	0.20578484	NA	25.4	24.1	5.11991	R006993	1.75389	14.46
1	147380675	G	A	1:147380675:G:A	Pathogenic	TRUE	GJA8	missense_variant	TRUE	0.99992776	NA	29.9	28.2	9.45834	R006993	1.75389	14.46
1	147380909	C	T	1:147380909:C:T	Pathogenic	TRUE	GJA8	missense_variant	TRUE	0.9966074	NA	18.27	21.9	3.23677	R006993	1.75389	14.46
1	147380221	G	C	1:147380221:G:C	Pathogenic	TRUE	GJA8	missense_variant	TRUE	0.36263388	NA	26.3	27.3	8.44731	R006993	1.75389	14.46
1	147380221	G	A	1:147380221:G:A	Pathogenic	TRUE	GJA8	missense_variant	TRUE	0.36263388	NA	28	28.3	9.51083	R006993	1.75389	14.46
1	147380155	T	C	1:147380155:T:C	Pathogenic	TRUE	GJA8	missense_variant	TRUE	0.14432211	NA	25.4	27.7	8.92988	R006993	1.75389	14.46
1	147380224	G	A	1:147380224:G:A	Pathogenic	TRUE	GJA8	missense_variant	TRUE	0.09371217	NA	29.8	28.9	10.2149	R006993	1.75389	14.46
1	147380648	C	T	1:147380648:C:T	Pathogenic	TRUE	GJA8	missense_variant	TRUE	0.9924474	NA	28.2	27.4	8.57507	R006993	1.75389	14.46
1	147380216	G	T	1:147380216:G:T	Pathogenic	TRUE	GJA8	missense_variant	TRUE	0.1143851	NA	28.4	28.8	10.0246	R006993	1.75389	14.46
1	147380216	G	C	1:147380216:G:C	Pathogenic	TRUE	GJA8	missense_variant	TRUE	0.1143851	NA	27.3	29.1	10.3973	R006993	1.75389	14.46
1	147380566	G	A	1:147380566:G:A	Pathogenic	TRUE	GJA8	missense_variant	TRUE	0.05828122	NA	28.9	28.5	9.79387	R006993	1.75389	14.46
1	147380150	G	C	1:147380150:G:C	Pathogenic	TRUE	GJA8	missense_variant	TRUE	0.9493676	NA	25.4	25.2	6.29328	R006993	1.75389	14.46
1	147380344	C	T	1:147380344:C:T	Pathogenic	TRUE	GJA8	missense_variant	TRUE	0.9785476	NA	27.6	26.6	7.72728	R006993	1.75389	14.46
1	147380344	C	G	1:147380344:C:G	Pathogenic	TRUE	GJA8	missense_variant	TRUE	0.9785476	NA	25.3	25.5	6.58833	R006993	1.75389	14.46
1	147380684	A	G	1:147380684:A:G	Pathogenic	TRUE	GJA8	missense_variant	TRUE	0.98318017	NA	26.3	27	8.11538	R006993	1.75389	14.46
1	147380213	T	A	1:147380213:T:A	Pathogenic	TRUE	GJA8	missense_variant	TRUE	0.75196075	NA	28.9	27.1	8.26864	R006993	1.75389	14.46
1	149755780	C	T	1:149755780:C:T	Pathogenic	TRUE	FCGR1A	stop_gained	TRUE	NA	NA	35	33	13.5827	R007283	2.607745	3.313
1	149898781	C	A	1:149898781:C:A	Pathogenic	TRUE	SF3B4	stop_gained	TRUE	0.32338005	NA	36	37	16.5986	R007339	3.67988	17.26
1	149899651	T	C	1:149899651:T:C	Pathogenic	TRUE	SF3B4	start_lost	TRUE	0.99981385	NA	24.8	25.7	6.84075	R007339	3.67988	17.26
1	149898439	T	A	1:149898439:T:A	Pathogenic	TRUE	SF3B4	stop_gained	TRUE	0.98697567	NA	36	37	17.0087	R007339	3.67988	17.26
1	149898522	G	T	1:149898522:G:T	Pathogenic	TRUE	SF3B4	stop_gained	TRUE	0.9963309	NA	38	37	16.4123	R007339	3.67988	17.26
1	149895814	G	A	1:149895814:G:A	Pathogenic	TRUE	SF3B4	stop_gained	TRUE	0.96391666	NA	37	36	16.3217	R007339	3.67988	17.26
1	149898397	G	A	1:149898397:G:A	Pathogenic	TRUE	SF3B4	stop_gained	TRUE	0.999959	NA	35	36	15.4947	R007339	3.67988	17.26
1	149899650	A	G	1:149899650:A:G	Pathogenic	TRUE	SF3B4	start_lost	TRUE	0.79706424	NA	26.8	26.1	7.19694	R007339	3.67988	17.26
1	149898349	G	A	1:149898349:G:A	Pathogenic	TRUE	SF3B4	stop_gained	TRUE	0.9166402	NA	37	37	17.1882	R007339	3.67988	17.26
1	150053448	G	A	1:150053448:G:A	Pathogenic	TRUE	VPS45	missense_variant	TRUE	0.0067735957	NA	32	32	12.5012	R007346	2.13823	25.8
1	150049841	C	A	1:150049841:C:A	Pathogenic	TRUE	VPS45	missense_variant	TRUE	0.0020342693	NA	28.8	28.3	9.47969	R007346	2.13823	25.8
1	150316707	A	C	1:150316707:A:C	Pathogenic	TRUE	PRPF3	missense_variant	TRUE	0.13099639	NA	25.1	27.2	8.34499	R007360	1.84822	28.9
1	150316688	C	T	1:150316688:C:T	Pathogenic	TRUE	PRPF3	missense_variant	TRUE	0.00046943716	NA	29.1	28.5	9.79136	R007360	1.84822	28.9
1	150316677	C	A	1:150316677:C:A	Pathogenic	TRUE	PRPF3	missense_variant	TRUE	0.005890125	NA	32	31	11.7157	R007360	1.84822	28.9
1	150315787	G	T	1:150315787:G:T	Pathogenic	TRUE	PRPF3	missense_variant&splice_region_variant	TRUE	0.38394666	NA	29	29.8	11.209	R007360	1.84822	28.9
1	150469028	C	T	1:150469028:C:T	Pathogenic	TRUE	TARS2	missense_variant	TRUE	0.09070922	NA	34	29.2	10.4682	R007368	1.88116	0.367
1	150483624	T	G	1:150483624:T:G	Pathogenic	TRUE	ECM1	missense_variant	TRUE	0.021812974	NA	25.3	26.5	7.64731	R007369	4.0243	0.001
1	150483465	T	A	1:150483465:T:A	Pathogenic	TRUE	ECM1	missense_variant	TRUE	0.48167586	NA	28	27.3	8.45448	R007369	4.0243	0.001
1	150483966	G	T	1:150483966:G:T	Pathogenic	TRUE	ECM1	stop_gained	TRUE	0.44996098	NA	39	38	17.997	R007369	4.0243	0.001
1	150483984	C	T	1:150483984:C:T	Pathogenic	TRUE	ECM1	stop_gained	TRUE	0.99951744	NA	38	38	18.1849	R007369	4.0243	0.001
1	150482172	C	T	1:150482172:C:T	Pathogenic	TRUE	ECM1	stop_gained	TRUE	0.99773407	NA	33	34	14.0811	R007369	4.0243	0.001
1	150484260	C	T	1:150484260:C:T	Pathogenic	TRUE	ECM1	stop_gained	TRUE	0.007992073	NA	37	38	17.3708	R007369	4.0243	0.001
1	150483446	G	A	1:150483446:G:A	Pathogenic	TRUE	ECM1	stop_gained	TRUE	0.25850996	NA	36	38	17.8506	R007369	4.0243	0.001
1	150483951	C	T	1:150483951:C:T	Pathogenic	TRUE	ECM1	stop_gained	TRUE	0.9914765	NA	38	38	17.4413	R007369	4.0243	0.001
1	150484050	C	T	1:150484050:C:T	Pathogenic	TRUE	ECM1	stop_gained	TRUE	0.4596811	NA	36	37	17.0881	R007369	4.0243	0.001
1	150525716	C	T	1:150525716:C:T	Pathogenic	TRUE	ADAMTSL4	stop_gained	TRUE	0.99984264	NA	31	31	11.537	R007373	3.174405	0.001
1	150529450	T	G	1:150529450:T:G	Pathogenic	TRUE	ADAMTSL4	stop_gained	TRUE	0.9995641	NA	35	35	15.1306	R007373	3.174405	0.001
1	150530618	G	A	1:150530618:G:A	Pathogenic	TRUE	ADAMTSL4	stop_gained	TRUE	0.9999858	NA	41	46	26.1117	R007373	3.174405	0.001
1	150530009	C	A	1:150530009:C:A	Pathogenic	TRUE	ADAMTSL4	stop_gained	TRUE	0.12773395	NA	40	44	23.7225	R007373	3.174405	0.001
1	150778372	G	A	1:150778372:G:A	Pathogenic	TRUE	CTSK	stop_gained	TRUE	0.011898848	NA	34	34	14.3747	R007379	2.81455	9.407
1	150778667	T	A	1:150778667:T:A	Pathogenic	TRUE	CTSK	stop_gained	TRUE	0.95379883	NA	36	35	15.285	R007379	2.81455	9.407
1	150776679	C	G	1:150776679:C:G	Pathogenic	TRUE	CTSK	missense_variant	TRUE	0.9983191	NA	32	29.6	10.9516	R007379	2.81455	9.407
1	150779277	C	T	1:150779277:C:T	Pathogenic	TRUE	CTSK	stop_gained	TRUE	0.9753229	NA	36	36	15.418	R007379	2.81455	9.407
1	150769312	C	T	1:150769312:C:T	Pathogenic	TRUE	CTSK	missense_variant	TRUE	0.0014666944	NA	33	33	13.2908	R007379	2.81455	9.407
1	150778585	C	T	1:150778585:C:T	Pathogenic	TRUE	CTSK	missense_variant	TRUE	0.74527353	NA	29.7	26.9	8.08728	R007379	2.81455	9.407
1	150776696	C	T	1:150776696:C:T	Pathogenic	TRUE	CTSK	stop_gained	TRUE	0.99627507	NA	41	38	18.0019	R007379	2.81455	9.407
1	150769275	T	C	1:150769275:T:C	Pathogenic	TRUE	CTSK	stop_lost	TRUE	0.9991172	NA	23.4	21.9	3.25141	R007379	2.81455	9.407
1	150769358	C	T	1:150769358:C:T	Pathogenic	TRUE	CTSK	missense_variant	TRUE	0.0022403607	NA	35	34	14.0092	R007379	2.81455	9.407
1	150990970	C	A	1:150990970:C:A	Pathogenic	TRUE	PRUNE	missense_variant	TRUE	0.091574706	NA	25.7	24.2	5.19016	R007395	2.1871	3.313
1	151001376	C	T	1:151001376:C:T	Pathogenic	TRUE	PRUNE	missense_variant	TRUE	0.12622666	NA	35	31	11.8225	R007395	2.1871	3.313
1	151259492	G	T	1:151259492:G:T	Pathogenic	TRUE	ZNF687	missense_variant	TRUE	0.2643239	NA	4.949	16.89	2.25064	R007408	3.904565	3.313
1	151262329	C	G	1:151262329:C:G	Pathogenic	TRUE	ZNF687	missense_variant	TRUE	0.99983287	NA	3.139	12.79	1.4154	R007408	3.904565	3.313
1	151317284	A	C	1:151317284:A:C	Pathogenic	TRUE	RFX5	stop_gained	TRUE	0.99717295	NA	35	35	14.6433	R007414	6.71663	23.3
1	151315481	G	A	1:151315481:G:A	Pathogenic	TRUE	RFX5	synonymous_variant	FALSE	0.9639471	NA	8.147	13.23	1.48147	R007413	2.881815	23.3
1	151373804	C	A	1:151373804:C:A	Pathogenic	TRUE	PSMB4	stop_gained	TRUE	0.6405131	NA	38	37	16.6914	R007419	7.960075	21.952
1	151378782	G	T	1:151378782:G:T	Pathogenic	TRUE	POGZ	stop_gained	TRUE	0.10818532	NA	37	36	15.4075	R007420	2.334105	3.313
1	151395943	G	T	1:151395943:G:T	Pathogenic	TRUE	POGZ	stop_gained	TRUE	0.3127594	NA	35	35	14.8282	R007420	2.334105	3.313
1	151378576	G	A	1:151378576:G:A	Pathogenic	TRUE	POGZ	stop_gained	TRUE	0.16956621	NA	40	39	18.5728	R007420	2.334105	3.313
1	151381027	G	A	1:151381027:G:A	Pathogenic	TRUE	POGZ	stop_gained	TRUE	0.9987902	NA	37	36	15.5253	R007420	2.334105	3.313
1	151378800	A	T	1:151378800:A:T	Pathogenic	TRUE	POGZ	stop_gained	TRUE	0.035817422	NA	35	34	14.2095	R007420	2.334105	3.313
1	151378390	G	A	1:151378390:G:A	Pathogenic	TRUE	POGZ	stop_gained	TRUE	0.0035040497	NA	38	39	19.0915	R007420	2.334105	3.313
1	151378510	G	A	1:151378510:G:A	Pathogenic	TRUE	POGZ	stop_gained	TRUE	0.44535932	NA	40	39	18.444	R007420	2.334105	3.313
1	151379097	C	T	1:151379097:C:T	Pathogenic	TRUE	POGZ	stop_gained	TRUE	NA	NA	45	41	20.3409	R007420	2.334105	3.313
1	151380641	G	C	1:151380641:G:C	Pathogenic	TRUE	POGZ	stop_gained	TRUE	0.9306292	NA	26	23.4	4.37757	R007420	2.334105	3.313
1	151400725	G	A	1:151400725:G:A	Pathogenic	TRUE	POGZ	stop_gained	TRUE	0.035904013	NA	36	36	15.7865	R007420	2.334105	3.313
1	151384217	C	A	1:151384217:C:A	Pathogenic	TRUE	POGZ	stop_gained	TRUE	2.8832967e-05	NA	40	39	18.836	R007420	2.334105	3.313
1	151380601	G	A	1:151380601:G:A	Pathogenic	TRUE	POGZ	stop_gained	TRUE	0.9742698	NA	38	36	15.6575	R007420	2.334105	3.313
1	151378921	G	A	1:151378921:G:A	Pathogenic	TRUE	POGZ	stop_gained	TRUE	0.00020910986	NA	45	42	22.0678	R007420	2.334105	3.313
1	151378705	C	A	1:151378705:C:A	Pathogenic	TRUE	POGZ	stop_gained	TRUE	0.30382952	NA	37	36	16.0157	R007420	2.334105	3.313
1	151378597	G	A	1:151378597:G:A	Pathogenic	TRUE	POGZ	stop_gained	TRUE	0.9995529	NA	37	37	17.1906	R007420	2.334105	3.313
1	151379086	G	C	1:151379086:G:C	Pathogenic	TRUE	POGZ	stop_gained	TRUE	NA	NA	39	36	16.3234	R007420	2.334105	3.313
1	151379724	T	A	1:151379724:T:A	Pathogenic	TRUE	POGZ	stop_gained	TRUE	0.0002945825	NA	41	38	17.8221	R007420	2.334105	3.313
1	151400625	G	C	1:151400625:G:C	Pathogenic	TRUE	POGZ	stop_gained	TRUE	0.05731417	NA	35	35	15.0103	R007420	2.334105	3.313
1	151378489	G	A	1:151378489:G:A	Pathogenic	TRUE	POGZ	stop_gained	TRUE	0.40696618	NA	39	38	17.5583	R007420	2.334105	3.313
1	151377664	G	A	1:151377664:G:A	Pathogenic	TRUE	POGZ	stop_gained	TRUE	0.6713955	NA	40	41	20.5467	R007420	2.334105	3.313
1	151400746	G	A	1:151400746:G:A	Pathogenic	TRUE	POGZ	stop_gained	TRUE	0.0018746903	NA	36	35	15.1609	R007420	2.334105	3.313
1	151655900	C	G	1:151655900:C:G	Pathogenic	TRUE	SNX27	stop_gained	TRUE	0.6496652	NA	36	36	15.436	R007435	2.53555	5.805
1	151789714	G	A	1:151789714:G:A	Pathogenic	TRUE	RORC	missense_variant	TRUE	0.004025402	NA	34	29.2	10.4796	R007444	3.55458	3.313
1	151783875	G	A	1:151783875:G:A	Pathogenic	TRUE	RORC	stop_gained	TRUE	0.0011257345	NA	40	39	19.1856	R007443	2.93721	3.313
1	151786045	G	A	1:151786045:G:A	Pathogenic	TRUE	RORC	stop_gained	TRUE	0.88532925	NA	41	41	20.3793	R007443	2.93721	3.313
1	152284352	G	A	1:152284352:G:A	Pathogenic	TRUE	FLG	stop_gained	TRUE	NA	NA	25.3	36	15.7097	R007458	0.3011015	0.011
1	152276393	G	A	1:152276393:G:A	Pathogenic	TRUE	FLG	stop_gained	TRUE	0.9923074	NA	36	39	18.6239	R007458	0.3011015	0.011
1	152276116	G	C	1:152276116:G:C	Pathogenic	TRUE	FLG	stop_gained	TRUE	0.9994247	NA	36	40	19.4135	R007458	0.3011015	0.011
1	152275787	G	A	1:152275787:G:A	Pathogenic	TRUE	FLG	stop_gained	TRUE	0.99073386	NA	36	39	18.9426	R007457	1.29037	0.011
1	152280004	G	T	1:152280004:G:T	Pathogenic	TRUE	FLG	stop_gained	TRUE	0.88776034	NA	35	45	24.4568	R007458	0.3011015	0.011
1	152280004	G	C	1:152280004:G:C	Pathogenic	TRUE	FLG	stop_gained	TRUE	0.88776034	NA	35	45	24.3835	R007458	0.3011015	0.011
1	152284433	G	A	1:152284433:G:A	Pathogenic	TRUE	FLG	stop_gained	TRUE	NA	NA	29.9	42	21.2851	R007459	1.18848	0.011
1	152283457	G	T	1:152283457:G:T	Pathogenic	TRUE	FLG	stop_gained	TRUE	NA	NA	34	38	17.4076	R007458	0.3011015	0.011
1	152281521	C	T	1:152281521:C:T	Pathogenic	TRUE	FLG	stop_gained	TRUE	0.9994209	NA	24.8	37	16.7154	R007458	0.3011015	0.011
1	152281994	G	A	1:152281994:G:A	Pathogenic	TRUE	FLG	stop_gained	TRUE	0.20102464	NA	35	56	35.5828	R007458	0.3011015	0.011
1	152281154	G	A	1:152281154:G:A	Pathogenic	TRUE	FLG	stop_gained	TRUE	0.9732335	NA	25.7	39	18.5076	R007458	0.3011015	0.011
1	152284045	C	T	1:152284045:C:T	Pathogenic	TRUE	FLG	stop_gained	TRUE	NA	NA	22.1	35	14.8753	R007458	0.3011015	0.011
1	152275834	G	C	1:152275834:G:C	Pathogenic	TRUE	FLG	stop_gained	TRUE	0.008945206	NA	38	48	27.6066	R007457	1.29037	0.011
1	152280098	C	A	1:152280098:C:A	Pathogenic	TRUE	FLG	stop_gained	TRUE	0.8309726	NA	35	43	22.475	R007458	0.3011015	0.011
1	152282576	G	A	1:152282576:G:A	Pathogenic	TRUE	FLG	stop_gained	TRUE	0.99072194	NA	34	37	17.1523	R007458	0.3011015	0.011
1	152277107	G	A	1:152277107:G:A	Pathogenic	TRUE	FLG	stop_gained	TRUE	NA	NA	35	42	21.3442	R007458	0.3011015	0.011
1	152281253	G	A	1:152281253:G:A	Pathogenic	TRUE	FLG	stop_gained	TRUE	0.0026413486	NA	32	38	18.1701	R007458	0.3011015	0.011
1	152277767	G	A	1:152277767:G:A	Pathogenic	TRUE	FLG	stop_gained	TRUE	NA	NA	36	43	22.7516	R007458	0.3011015	0.011
1	152281086	G	T	1:152281086:G:T	Pathogenic	TRUE	FLG	stop_gained	TRUE	0.99116147	NA	35	43	23.033	R007458	0.3011015	0.011
1	152286875	C	A	1:152286875:C:A	Pathogenic	TRUE	FLG	stop_gained	TRUE	5.585631e-05	NA	24.5	32	12.2369	R007459	1.18848	0.011
1	152278277	G	A	1:152278277:G:A	Pathogenic	TRUE	FLG	stop_gained	TRUE	NA	NA	35	35	15.3257	R007458	0.3011015	0.011
1	152283944	G	A	1:152283944:G:A	Pathogenic	TRUE	FLG	stop_gained	TRUE	NA	NA	28.1	38	18.0679	R007458	0.3011015	0.011
1	152283605	C	A	1:152283605:C:A	Pathogenic	TRUE	FLG	stop_gained	TRUE	NA	NA	34	37	16.9592	R007458	0.3011015	0.011
1	152280113	G	A	1:152280113:G:A	Pathogenic	TRUE	FLG	stop_gained	TRUE	0.39637166	NA	35	47	27.1291	R007458	0.3011015	0.011
1	152277475	G	T	1:152277475:G:T	Pathogenic	TRUE	FLG	stop_gained	TRUE	NA	NA	36	42	21.3742	R007458	0.3011015	0.011
1	152282176	G	C	1:152282176:G:C	Pathogenic	TRUE	FLG	stop_gained	TRUE	0.9973959	NA	35	41	20.713	R007458	0.3011015	0.011
1	152282192	C	A	1:152282192:C:A	Pathogenic	TRUE	FLG	stop_gained	TRUE	0.99933976	NA	35	40	19.6461	R007458	0.3011015	0.011
1	152282942	G	A	1:152282942:G:A	Pathogenic	TRUE	FLG	stop_gained	TRUE	0.9852496	NA	27.6	36	15.983	R007458	0.3011015	0.011
1	152286818	T	A	1:152286818:T:A	Pathogenic	TRUE	FLG	stop_gained	TRUE	0.004223231	NA	23.1	26.4	7.48272	R007459	1.18848	0.011
1	152280023	G	A	1:152280023:G:A	Pathogenic	TRUE	FLG	stop_gained	TRUE	0.9979888	NA	35	41	20.9396	R007458	0.3011015	0.011
1	152284935	C	T	1:152284935:C:T	Pathogenic	TRUE	FLG	stop_gained	TRUE	NA	NA	24.8	36	15.5871	R007459	1.18848	0.011
1	152280281	G	A	1:152280281:G:A	Pathogenic	TRUE	FLG	stop_gained	TRUE	0.63161486	NA	34	39	18.8102	R007458	0.3011015	0.011
1	152281970	G	A	1:152281970:G:A	Pathogenic	TRUE	FLG	stop_gained	TRUE	0.58494645	NA	33	41	21.0739	R007458	0.3011015	0.011
1	152280331	G	C	1:152280331:G:C	Pathogenic	TRUE	FLG	stop_gained	TRUE	0.87785596	NA	36	46	25.8159	R007458	0.3011015	0.011
1	152281432	G	C	1:152281432:G:C	Pathogenic	TRUE	FLG	stop_gained	TRUE	0.05987354	NA	35	45	24.5219	R007458	0.3011015	0.011
1	152282132	G	A	1:152282132:G:A	Pathogenic	TRUE	FLG	stop_gained	TRUE	0.010751958	NA	31	37	16.7946	R007458	0.3011015	0.011
1	152284303	G	C	1:152284303:G:C	Pathogenic	TRUE	FLG	stop_gained	TRUE	NA	NA	35	39	18.901	R007458	0.3011015	0.011
1	152286583	G	T	1:152286583:G:T	Pathogenic	TRUE	FLG	stop_gained	TRUE	0.022641763	NA	23.7	32	12.6046	R007459	1.18848	0.011
1	152275910	G	A	1:152275910:G:A	Pathogenic	TRUE	FLG	stop_gained	TRUE	0.99863976	NA	37	47	27.0699	R007458	0.3011015	0.011
1	152283935	C	A	1:152283935:C:A	Pathogenic	TRUE	FLG	stop_gained	TRUE	NA	NA	23.8	37	16.7728	R007458	0.3011015	0.011
1	152280680	C	A	1:152280680:C:A	Pathogenic	TRUE	FLG	stop_gained	TRUE	0.30134922	NA	35	40	20.1603	R007458	0.3011015	0.011
1	152281123	G	T	1:152281123:G:T	Pathogenic	TRUE	FLG	stop_gained	TRUE	0.9982768	NA	35	43	22.4114	R007458	0.3011015	0.011
1	152280173	G	A	1:152280173:G:A	Pathogenic	TRUE	FLG	stop_gained	TRUE	0.4345115	NA	31	41	20.3365	R007458	0.3011015	0.011
1	152279525	T	A	1:152279525:T:A	Pathogenic	TRUE	FLG	stop_gained	TRUE	NA	NA	28.9	36	16.0571	R007458	0.3011015	0.011
1	152283811	G	T	1:152283811:G:T	Pathogenic	TRUE	FLG	stop_gained	TRUE	NA	NA	26.8	35	15.1007	R007458	0.3011015	0.011
1	152285219	G	A	1:152285219:G:A	Pathogenic	TRUE	FLG	stop_gained	TRUE	NA	NA	24.5	36	15.4475	R007459	1.18848	0.011
1	152276804	G	A	1:152276804:G:A	Pathogenic	TRUE	FLG	stop_gained	TRUE	0.007329482	NA	35	39	19.0742	R007458	0.3011015	0.011
1	152285536	G	T	1:152285536:G:T	Pathogenic	TRUE	FLG	stop_gained	TRUE	NA	NA	35	41	21.1668	R007459	1.18848	0.011
1	152278451	T	A	1:152278451:T:A	Pathogenic	TRUE	FLG	stop_gained	TRUE	NA	NA	24.8	34	14.0073	R007458	0.3011015	0.011
1	152286299	G	A	1:152286299:G:A	Pathogenic	TRUE	FLG	stop_gained	TRUE	0.0006724144	NA	25.6	35	15.0755	R007459	1.18848	0.011
1	152286385	C	T	1:152286385:C:T	Pathogenic	TRUE	FLG	stop_gained	TRUE	0.073093265	NA	17.41	32	13.0367	R007459	1.18848	0.011
1	152285000	G	A	1:152285000:G:A	Pathogenic	TRUE	FLG	stop_gained	TRUE	NA	NA	27.1	36	15.5866	R007459	1.18848	0.011
1	152279245	G	C	1:152279245:G:C	Pathogenic	TRUE	FLG	stop_gained	TRUE	NA	NA	36	38	17.5717	R007458	0.3011015	0.011
1	152279309	G	A	1:152279309:G:A	Pathogenic	TRUE	FLG	stop_gained	TRUE	NA	NA	35	36	15.6623	R007458	0.3011015	0.011
1	152285144	G	A	1:152285144:G:A	Pathogenic	TRUE	FLG	stop_gained	TRUE	NA	NA	25.1	36	16.0891	R007459	1.18848	0.011
1	152329630	G	C	1:152329630:G:C	Pathogenic	TRUE	FLG2	stop_gained	TRUE	0.011769736	NA	34	35	14.5164	R007461	2.60462	3.313
1	152329197	A	T	1:152329197:A:T	Pathogenic	TRUE	FLG2	stop_gained	TRUE	0.9369336	NA	24.2	24.7	5.74435	R007461	2.60462	3.313
1	153790590	G	A	1:153790590:G:A	Pathogenic	TRUE	GATAD2B	stop_gained	TRUE	0.98608506	NA	38	37	17.0612	R007504	2.15	23.9
1	153788890	G	A	1:153788890:G:A	Pathogenic	TRUE	GATAD2B	stop_gained	TRUE	0.009055654	NA	39	38	17.9214	R007504	2.15	23.9
1	153790551	G	A	1:153790551:G:A	Pathogenic	TRUE	GATAD2B	stop_gained	TRUE	0.48115882	NA	38	38	18.0694	R007504	2.15	23.9
1	153785734	G	A	1:153785734:G:A	Pathogenic	TRUE	GATAD2B	stop_gained	TRUE	6.999848e-05	NA	42	39	18.5127	R007504	2.15	23.9
1	153788992	G	A	1:153788992:G:A	Pathogenic	TRUE	GATAD2B	stop_gained	TRUE	0.84122455	NA	38	37	16.7288	R007504	2.15	23.9
1	153785887	A	G	1:153785887:A:G	Pathogenic	TRUE	GATAD2B	missense_variant	TRUE	0.006429744	NA	27.8	28.6	9.84039	R007504	2.15	23.9
1	153788920	G	A	1:153788920:G:A	Pathogenic	TRUE	GATAD2B	stop_gained	TRUE	0.70420694	NA	39	38	18.1142	R007504	2.15	23.9
1	153791329	G	A	1:153791329:G:A	Pathogenic	TRUE	GATAD2B	stop_gained	TRUE	0.43838504	NA	37	36	15.3685	R007504	2.15	23.9
1	153790536	G	A	1:153790536:G:A	Pathogenic	TRUE	GATAD2B	stop_gained	TRUE	0.99967575	NA	38	38	17.6883	R007504	2.15	23.9
1	153791344	G	A	1:153791344:G:A	Pathogenic	TRUE	GATAD2B	stop_gained	TRUE	0.56918305	NA	37	36	16.0201	R007504	2.15	23.9
1	153789853	G	A	1:153789853:G:A	Pathogenic	TRUE	GATAD2B	stop_gained	TRUE	0.015838955	NA	39	39	18.3625	R007504	2.15	23.9
1	153792201	G	A	1:153792201:G:A	Pathogenic	TRUE	GATAD2B	stop_gained	TRUE	0.18968667	NA	38	37	16.3475	R007504	2.15	23.9
1	153791290	G	A	1:153791290:G:A	Pathogenic	TRUE	GATAD2B	stop_gained	TRUE	0.93285996	NA	39	37	17.1603	R007504	2.15	23.9
1	153790587	G	A	1:153790587:G:A	Pathogenic	TRUE	GATAD2B	stop_gained	TRUE	0.05562796	NA	38	37	17.2912	R007504	2.15	23.9
1	153792182	G	C	1:153792182:G:C	Pathogenic	TRUE	GATAD2B	stop_gained	TRUE	0.30694255	NA	39	37	16.4971	R007504	2.15	23.9
1	153784599	G	A	1:153784599:G:A	Pathogenic	TRUE	GATAD2B	stop_gained	TRUE	0.0009863286	NA	41	38	17.5217	R007504	2.15	23.9
1	153784602	C	A	1:153784602:C:A	Pathogenic	TRUE	GATAD2B	stop_gained	TRUE	4.0236293e-05	NA	46	40	19.3513	R007504	2.15	23.9
1	153785737	G	A	1:153785737:G:A	Pathogenic	TRUE	GATAD2B	stop_gained	TRUE	0.00034314478	NA	44	39	18.8728	R007504	2.15	23.9
1	153784584	G	A	1:153784584:G:A	Pathogenic	TRUE	GATAD2B	stop_gained	TRUE	0.00105814	NA	41	39	18.4239	R007504	2.15	23.9
1	153784596	G	A	1:153784596:G:A	Pathogenic	TRUE	GATAD2B	stop_gained	TRUE	9.615605e-06	NA	45	39	18.4799	R007504	2.15	23.9
1	153791325	A	G	1:153791325:A:G	Pathogenic	TRUE	GATAD2B	missense_variant	TRUE	0.4141876	NA	31	29.9	11.2471	R007504	2.15	23.9
1	154148696	C	G	1:154148696:C:G	Pathogenic	TRUE	TPM3	missense_variant	TRUE	0.9250495	NA	35	32	13.0417	R007514	3.47707	17.28
1	154142893	G	T	1:154142893:G:T	Pathogenic	TRUE	TPM3	missense_variant	TRUE	0.01880946	NA	27.1	25	6.09891	R007514	3.47707	17.28
1	154142930	C	T	1:154142930:C:T	Pathogenic	TRUE	TPM3	missense_variant	TRUE	0.9971437	NA	35	33	13.778	R007514	3.47707	17.28
1	154142918	T	C	1:154142918:T:C	Pathogenic	TRUE	TPM3	missense_variant	TRUE	0.9933247	NA	27.7	26.7	7.80774	R007514	3.47707	17.28
1	154145403	G	A	1:154145403:G:A	Pathogenic	TRUE	TPM3	stop_gained	TRUE	0.9923564	NA	38	38	17.7916	R007514	3.47707	17.28
1	154148670	G	T	1:154148670:G:T	Pathogenic	TRUE	TPM3	missense_variant	TRUE	0.9925882	NA	24.5	25.9	6.97169	R007514	3.47707	17.28
1	154145445	T	C	1:154145445:T:C	Pathogenic	TRUE	TPM3	missense_variant	TRUE	0.11928736	NA	27.1	31	11.6086	R007514	3.47707	17.28
1	154164401	G	A	1:154164401:G:A	Pathogenic	TRUE	TPM3	stop_gained	TRUE	1.4899946e-06	NA	36	36	15.9542	R007514	3.47707	17.28
1	154164469	A	C	1:154164469:A:C	Pathogenic	TRUE	TPM3	missense_variant	TRUE	0.0011156806	NA	26.6	27.5	8.65596	R007514	3.47707	17.28
1	154145448	G	A	1:154145448:G:A	Pathogenic	TRUE	TPM3	missense_variant	TRUE	0.0014326628	NA	33	33	13.2897	R007514	3.47707	17.28
1	154145447	C	T	1:154145447:C:T	Pathogenic	TRUE	TPM3	missense_variant	TRUE	0.19351427	NA	34	33	13.8099	R007514	3.47707	17.28
1	154246270	G	T	1:154246270:G:T	Pathogenic	TRUE	HAX1	stop_gained	TRUE	0.10079697	NA	36	35	15.0055	R007522	2.76285	0.003
1	154246282	G	T	1:154246282:G:T	Pathogenic	TRUE	HAX1	stop_gained	TRUE	0.32795307	NA	39	36	16.3341	R007522	2.76285	0.003
1	154246316	C	G	1:154246316:C:G	Pathogenic	TRUE	HAX1	stop_gained	TRUE	0.08038977	NA	37	37	16.4851	R007522	2.76285	0.003
1	154247641	C	T	1:154247641:C:T	Pathogenic	TRUE	HAX1	stop_gained	TRUE	0.095528185	NA	39	37	16.9768	R007522	2.76285	0.003
1	154246014	C	T	1:154246014:C:T	Pathogenic	TRUE	HAX1	stop_gained	TRUE	0.3292597	NA	39	38	17.4062	R007522	2.76285	0.003
1	154408473	T	A	1:154408473:T:A	Pathogenic	TRUE	IL6R	missense_variant	TRUE	0.99995065	NA	27.3	24.8	5.82158	R007530	1.94836	3.313
1	154544309	T	G	1:154544309:T:G	Pathogenic	TRUE	CHRNB2	missense_variant	TRUE	0.020489931	NA	2.23	12.77	1.41248	R007536	3.001625	20.8
1	154544158	G	C	1:154544158:G:C	Pathogenic	TRUE	CHRNB2	missense_variant	TRUE	0.9097429	NA	26	24.5	5.53006	R007536	3.001625	20.8
1	154544158	G	A	1:154544158:G:A	Pathogenic	TRUE	CHRNB2	missense_variant	TRUE	0.9097429	NA	26.5	25	6.07593	R007536	3.001625	20.8
1	154544158	G	T	1:154544158:G:T	Pathogenic	TRUE	CHRNB2	missense_variant	TRUE	0.9097429	NA	26.4	24.5	5.55883	R007536	3.001625	20.8
1	154544200	C	G	1:154544200:C:G	Pathogenic	TRUE	CHRNB2	missense_variant	TRUE	0.98419434	NA	23.9	25.2	6.25733	R007536	3.001625	20.8
1	154544235	C	G	1:154544235:C:G	Pathogenic	TRUE	CHRNB2	missense_variant	TRUE	0.9902284	NA	24.6	23.3	4.35118	R007536	3.001625	20.8
1	154573698	G	A	1:154573698:G:A	Pathogenic	TRUE	ADAR	stop_gained	TRUE	0.09519166	NA	36	36	15.4213	R007538	2.66984	0.5
1	154561144	A	G	1:154561144:A:G	Pathogenic	TRUE	ADAR	missense_variant	TRUE	1.7998034e-05	NA	32	31	11.7267	R007538	2.66984	0.5
1	154562812	G	A	1:154562812:G:A	Pathogenic	TRUE	ADAR	stop_gained	TRUE	0.7175945	NA	40	42	22.106	R007538	2.66984	0.5
1	154561058	T	A	1:154561058:T:A	Pathogenic	TRUE	ADAR	stop_gained	TRUE	0.45393157	NA	40	40	19.7253	R007538	2.66984	0.5
1	154570988	G	A	1:154570988:G:A	Pathogenic	TRUE	ADAR	stop_gained	TRUE	0.425691	NA	39	37	17.2883	R007538	2.66984	0.5
1	154561887	T	C	1:154561887:T:C	Pathogenic	TRUE	ADAR	missense_variant	TRUE	0.11969751	NA	26.6	25.9	6.99251	R007538	2.66984	0.5
1	154557469	A	G	1:154557469:A:G	Pathogenic	TRUE	ADAR	missense_variant	TRUE	0.9715909	NA	32	32	12.4926	R007538	2.66984	0.5
1	154571033	G	A	1:154571033:G:A	Pathogenic	TRUE	ADAR	stop_gained	TRUE	0.4545002	NA	40	38	17.4508	R007538	2.66984	0.5
1	154698487	C	T	1:154698487:C:T	Pathogenic	TRUE	KCNN3	missense_variant	TRUE	0.13339017	NA	34	31	11.5725	R007543	2.1102	3.313
1	154841636	T	C	1:154841636:T:C	Pathogenic	TRUE	KCNN3	missense_variant	TRUE	0.9869762	NA	23.5	25	6.07451	R007548	3.4032	3.313
1	154744593	T	A	1:154744593:T:A	Pathogenic	TRUE	KCNN3	missense_variant	TRUE	0.005602997	NA	27.9	27.5	8.65307	R007544	1.8609	3.313
1	154744850	C	T	1:154744850:C:T	Pathogenic	TRUE	KCNN3	missense_variant	TRUE	0.01072198	NA	30	27	8.16138	R007544	1.8609	3.313
1	154898860	G	A	1:154898860:G:A	Pathogenic	TRUE	PMVK	stop_gained	TRUE	0.9985568	NA	40	42	21.3503	R007552	2.81306	3.313
1	154909083	C	A	1:154909083:C:A	Pathogenic	TRUE	PMVK	stop_gained	TRUE	0.9998097	NA	40	40	19.3918	R007552	2.81306	3.313
1	154960953	C	T	1:154960953:C:T	Pathogenic	TRUE	FLAD1	stop_gained	TRUE	0.05963798	NA	38	36	16.1561	R007554	3.47392	3.313
1	154965222	C	T	1:154965222:C:T	Pathogenic	TRUE	FLAD1	missense_variant	TRUE	0.37862417	NA	34	26.7	7.8204	R007554	3.47392	3.313
1	154960616	C	A	1:154960616:C:A	Pathogenic	TRUE	FLAD1	stop_gained	TRUE	0.9976172	NA	35	35	15.0994	R007554	3.47392	3.313
1	155112676	A	G	1:155112676:A:G	Pathogenic	TRUE	DPM3	missense_variant	TRUE	0.99999046	NA	29.2	33	13.0606	R007561	2.16421	7.901
1	155112488	G	A	1:155112488:G:A	Pathogenic	TRUE	DPM3	stop_gained	TRUE	0.87695503	NA	39	41	20.6272	R007561	2.16421	7.901
1	155112463	A	G	1:155112463:A:G	Pathogenic	TRUE	DPM3	missense_variant	TRUE	0.6425891	NA	29.4	32	12.5207	R007561	2.16421	7.901
1	155112463	A	T	1:155112463:A:T	Pathogenic	TRUE	DPM3	stop_gained	TRUE	0.6425891	NA	42	40	19.8963	R007561	2.16421	7.901
1	155208005	A	C	1:155208005:A:C	Pathogenic	TRUE	GBA	missense_variant	TRUE	NA	NA	18.28	12.85	1.42458	R007602	2.89236	0.013
1	155208033	C	T	1:155208033:C:T	Pathogenic	TRUE	GBA	stop_gained	TRUE	NA	NA	35	35	15.2052	R007602	2.89236	0.013
1	155208388	G	A	1:155208388:G:A	Pathogenic	TRUE	GBA	missense_variant	TRUE	NA	NA	21.2	23.5	4.48005	R007602	2.89236	0.013
1	155206175	G	A	1:155206175:G:A	Pathogenic	TRUE	GBA	missense_variant	TRUE	NA	NA	24.1	24.4	5.43225	R007602	2.89236	0.013
1	155207932	A	T	1:155207932:A:T	Pathogenic	TRUE	GBA	missense_variant	TRUE	NA	NA	23.6	22.7	3.73632	R007602	2.89236	0.013
1	155208415	G	A	1:155208415:G:A	Pathogenic	TRUE	GBA	missense_variant	TRUE	NA	NA	25	24	5.01062	R007602	2.89236	0.013
1	155205548	C	T	1:155205548:C:T	Pathogenic	TRUE	GBA	missense_variant	TRUE	NA	NA	26.1	26.1	7.21875	R007602	2.89236	0.013
1	155207148	G	A	1:155207148:G:A	Pathogenic	TRUE	GBA	missense_variant	TRUE	NA	NA	23.9	26	7.06211	R007602	2.89236	0.013
1	155205503	G	A	1:155205503:G:A	Pathogenic	TRUE	GBA	stop_gained	TRUE	NA	NA	38	38	17.5959	R007602	2.89236	0.013
1	155207261	G	T	1:155207261:G:T	Pathogenic	TRUE	GBA	missense_variant	TRUE	NA	NA	27	25	6.10342	R007602	2.89236	0.013
1	155208051	G	C	1:155208051:G:C	Pathogenic	TRUE	GBA	stop_gained	TRUE	NA	NA	35	35	14.5623	R007602	2.89236	0.013
1	155205620	C	G	1:155205620:C:G	Pathogenic	TRUE	GBA	missense_variant	TRUE	NA	NA	27.2	25.3	6.36697	R007602	2.89236	0.013
1	155208370	C	T	1:155208370:C:T	Pathogenic	TRUE	GBA	missense_variant	TRUE	NA	NA	26.2	24.4	5.48923	R007602	2.89236	0.013
1	155206068	G	A	1:155206068:G:A	Pathogenic	TRUE	GBA	stop_gained	TRUE	NA	NA	37	37	16.989	R007602	2.89236	0.013
1	155206086	G	C	1:155206086:G:C	Pathogenic	TRUE	GBA	missense_variant	TRUE	NA	NA	22.6	23.6	4.65574	R007602	2.89236	0.013
1	155206086	G	A	1:155206086:G:A	Pathogenic	TRUE	GBA	missense_variant	TRUE	NA	NA	26	29.1	10.4366	R007602	2.89236	0.013
1	155208316	T	A	1:155208316:T:A	Pathogenic	TRUE	GBA	stop_gained	TRUE	NA	NA	35	35	14.9304	R007602	2.89236	0.013
1	155208310	T	G	1:155208310:T:G	Pathogenic	TRUE	GBA	missense_variant&splice_region_variant	TRUE	NA	NA	23.6	23.9	4.93669	R007602	2.89236	0.013
1	155204798	C	T	1:155204798:C:T	Pathogenic	TRUE	GBA	stop_gained	TRUE	NA	NA	36	36	16.0432	R007602	2.89236	0.013
1	155204794	G	A	1:155204794:G:A	Pathogenic	TRUE	GBA	missense_variant	TRUE	NA	NA	27.1	24.2	5.22066	R007602	2.89236	0.013
1	155208421	G	A	1:155208421:G:A	Pathogenic	TRUE	GBA	missense_variant	TRUE	NA	NA	28.6	25.1	6.17937	R007602	2.89236	0.013
1	155207368	A	C	1:155207368:A:C	Pathogenic	TRUE	GBA	missense_variant&splice_region_variant	TRUE	NA	NA	25.1	24.7	5.8008	R007602	2.89236	0.013
1	155204848	C	T	1:155204848:C:T	Pathogenic	TRUE	GBA	missense_variant	TRUE	NA	NA	24.7	23.7	4.73718	R007602	2.89236	0.013
1	155207245	G	A	1:155207245:G:A	Pathogenic	TRUE	GBA	stop_gained	TRUE	NA	NA	36	35	15.0502	R007602	2.89236	0.013
1	155205632	G	C	1:155205632:G:C	Pathogenic	TRUE	GBA	missense_variant	TRUE	NA	NA	25	24.1	5.15923	R007602	2.89236	0.013
1	155206207	C	A	1:155206207:C:A	Pathogenic	TRUE	GBA	missense_variant	TRUE	NA	NA	32	29	10.2558	R007602	2.89236	0.013
1	155206076	G	A	1:155206076:G:A	Pathogenic	TRUE	GBA	missense_variant	TRUE	NA	NA	27.2	26	7.08872	R007602	2.89236	0.013
1	155207983	A	G	1:155207983:A:G	Pathogenic	TRUE	GBA	missense_variant	TRUE	NA	NA	11.51	14.71	1.71786	R007602	2.89236	0.013
1	155207985	C	T	1:155207985:C:T	Pathogenic	TRUE	GBA	missense_variant	TRUE	NA	NA	24.2	22.6	3.62508	R007602	2.89236	0.013
1	155204793	C	T	1:155204793:C:T	Pathogenic	TRUE	GBA	missense_variant	TRUE	NA	NA	15.69	15.97	2.01255	R007602	2.89236	0.013
1	155206217	G	A	1:155206217:G:A	Pathogenic	TRUE	GBA	missense_variant	TRUE	NA	NA	28.8	25.6	6.69585	R007602	2.89236	0.013
1	155207161	G	A	1:155207161:G:A	Pathogenic	TRUE	GBA	missense_variant	TRUE	NA	NA	27.1	24.4	5.4136	R007602	2.89236	0.013
1	155209507	C	G	1:155209507:C:G	Pathogenic	TRUE	GBA	missense_variant	TRUE	NA	NA	23.1	20.2	2.87119	R007602	2.89236	0.013
1	155208061	G	A	1:155208061:G:A	Pathogenic	TRUE	GBA	missense_variant	TRUE	NA	NA	26.2	24	5.06782	R007602	2.89236	0.013
1	155207244	C	T	1:155207244:C:T	Pathogenic	TRUE	GBA	missense_variant	TRUE	NA	NA	33	26.1	7.21702	R007602	2.89236	0.013
1	155206119	A	C	1:155206119:A:C	Pathogenic	TRUE	GBA	missense_variant	TRUE	NA	NA	24.6	25.6	6.69782	R007602	2.89236	0.013
1	155205512	A	T	1:155205512:A:T	Pathogenic	TRUE	GBA	missense_variant	TRUE	NA	NA	28.3	26.9	8.014	R007602	2.89236	0.013
1	155205541	G	A	1:155205541:G:A	Pathogenic	TRUE	GBA	missense_variant	TRUE	NA	NA	26.2	25.3	6.38913	R007602	2.89236	0.013
1	155207977	T	C	1:155207977:T:C	Pathogenic	TRUE	GBA	missense_variant	TRUE	NA	NA	22.9	24.3	5.33408	R007602	2.89236	0.013
1	155206211	T	C	1:155206211:T:C	Pathogenic	TRUE	GBA	missense_variant	TRUE	NA	NA	25.1	24.7	5.7459	R007602	2.89236	0.013
1	155209824	C	A	1:155209824:C:A	Pathogenic	TRUE	GBA	missense_variant	TRUE	NA	NA	25.9	23.5	4.56106	R007602	2.89236	0.013
1	155205551	C	A	1:155205551:C:A	Pathogenic	TRUE	GBA	missense_variant	TRUE	NA	NA	28.4	25.7	6.77372	R007602	2.89236	0.013
1	155205566	A	T	1:155205566:A:T	Pathogenic	TRUE	GBA	missense_variant	TRUE	NA	NA	28.3	31	11.5651	R007602	2.89236	0.013
1	155205571	G	A	1:155205571:G:A	Pathogenic	TRUE	GBA	missense_variant	TRUE	NA	NA	33	32	12.3533	R007602	2.89236	0.013
1	155205601	C	T	1:155205601:C:T	Pathogenic	TRUE	GBA	stop_gained	TRUE	NA	NA	39	39	19.2587	R007602	2.89236	0.013
1	155205499	G	C	1:155205499:G:C	Pathogenic	TRUE	GBA	missense_variant	TRUE	NA	NA	26.6	26.2	7.2822	R007602	2.89236	0.013
1	155205614	C	T	1:155205614:C:T	Pathogenic	TRUE	GBA	missense_variant	TRUE	NA	NA	33	26.4	7.54678	R007602	2.89236	0.013
1	155205634	T	G	1:155205634:T:G	Pathogenic	TRUE	GBA	missense_variant&splice_region_variant	TRUE	NA	NA	26.5	24.4	5.441	R007602	2.89236	0.013
1	155209730	C	T	1:155209730:C:T	Pathogenic	TRUE	GBA	missense_variant	TRUE	NA	NA	24.8	23.2	4.22839	R007602	2.89236	0.013
1	155209527	G	A	1:155209527:G:A	Pathogenic	TRUE	GBA	stop_gained	TRUE	NA	NA	35	35	14.4648	R007602	2.89236	0.013
1	155207965	C	T	1:155207965:C:T	Pathogenic	TRUE	GBA	missense_variant	TRUE	NA	NA	24.4	23.4	4.37685	R007602	2.89236	0.013
1	155210428	C	T	1:155210428:C:T	Pathogenic	TRUE	GBA	stop_gained	TRUE	NA	NA	35	35	14.8102	R007602	2.89236	0.013
1	155208082	G	A	1:155208082:G:A	Pathogenic	TRUE	GBA	stop_gained	TRUE	NA	NA	36	35	15.2413	R007602	2.89236	0.013
1	155209725	G	A	1:155209725:G:A	Pathogenic	TRUE	GBA	missense_variant	TRUE	NA	NA	24.8	22.4	3.5348	R007602	2.89236	0.013
1	155204987	G	A	1:155204987:G:A	Pathogenic	TRUE	GBA	missense_variant&splice_region_variant	TRUE	NA	NA	29.6	28.9	10.2206	R007602	2.89236	0.013
1	155270062	C	T	1:155270062:C:T	Pathogenic	TRUE	PKLR	missense_variant	TRUE	0.008725375	NA	25.7	22.8	3.80053	R007605	2.111665	4.836
1	155264067	G	A	1:155264067:G:A	Pathogenic	TRUE	PKLR	missense_variant	TRUE	0.06481536	NA	34	33	13.0705	R007605	2.111665	4.836
1	155265248	G	A	1:155265248:G:A	Pathogenic	TRUE	PKLR	missense_variant	TRUE	0.99503195	NA	33	28.5	9.78262	R007605	2.111665	4.836
1	155270003	G	A	1:155270003:G:A	Pathogenic	TRUE	PKLR	stop_gained	TRUE	0.00012154177	NA	36	36	15.884	R007605	2.111665	4.836
1	155263324	C	T	1:155263324:C:T	Pathogenic	TRUE	PKLR	missense_variant	TRUE	0.20329686	NA	34	26.7	7.88939	R007604	2.28638	4.836
1	155264148	C	T	1:155264148:C:T	Pathogenic	TRUE	PKLR	missense_variant	TRUE	0.93570757	NA	34	29.9	11.244	R007605	2.111665	4.836
1	155263229	C	T	1:155263229:C:T	Pathogenic	TRUE	PKLR	splice_region_variant&synonymous_variant	FALSE	0.0011339968	NA	18.61	23.3	4.31695	R007604	2.28638	4.836
1	155262968	C	T	1:155262968:C:T	Pathogenic	TRUE	PKLR	missense_variant&splice_region_variant	TRUE	0.99976355	NA	29.8	33	13.6846	R007604	2.28638	4.836
1	155261571	G	A	1:155261571:G:A	Pathogenic	TRUE	PKLR	missense_variant	TRUE	0.00016796748	NA	34	28.9	10.1556	R007604	2.28638	4.836
1	155264063	C	T	1:155264063:C:T	Pathogenic	TRUE	PKLR	missense_variant	TRUE	0.018640738	NA	28.9	28.9	10.125	R007605	2.111665	4.836
1	155265500	C	T	1:155265500:C:T	Pathogenic	TRUE	PKLR	missense_variant	TRUE	0.99090576	NA	35	31	11.9666	R007605	2.111665	4.836
1	155264439	G	A	1:155264439:G:A	Pathogenic	TRUE	PKLR	stop_gained	TRUE	0.9999598	NA	36	37	16.4236	R007605	2.111665	4.836
1	155261636	C	T	1:155261636:C:T	Pathogenic	TRUE	PKLR	missense_variant	TRUE	0.20247021	NA	35	32	12.8084	R007604	2.28638	4.836
1	155263347	G	A	1:155263347:G:A	Pathogenic	TRUE	PKLR	missense_variant	TRUE	0.11734599	NA	29.4	25.9	7.04607	R007604	2.28638	4.836
1	155261637	G	A	1:155261637:G:A	Pathogenic	TRUE	PKLR	stop_gained	TRUE	0.0175839	NA	45	44	24.1633	R007604	2.28638	4.836
1	155263086	C	A	1:155263086:C:A	Pathogenic	TRUE	PKLR	stop_gained	TRUE	0.9994574	NA	41	41	20.9892	R007604	2.28638	4.836
1	155265346	G	T	1:155265346:G:T	Pathogenic	TRUE	PKLR	missense_variant	TRUE	0.9999597	NA	27.9	27.2	8.39696	R007605	2.111665	4.836
1	155263237	G	T	1:155263237:G:T	Pathogenic	TRUE	PKLR	missense_variant	TRUE	0.0015083877	NA	27.9	26.7	7.83732	R007604	2.28638	4.836
1	155264517	C	A	1:155264517:C:A	Pathogenic	TRUE	PKLR	stop_gained	TRUE	0.9999684	NA	37	36	16.0064	R007605	2.111665	4.836
1	155287787	G	A	1:155287787:G:A	Pathogenic	TRUE	FDPS	missense_variant	TRUE	0.15898529	NA	28.2	25.1	6.21021	R007607	2.84834	5.528
1	155450491	C	A	1:155450491:C:A	Pathogenic	TRUE	ASH1L	missense_variant	TRUE	0.02114533	NA	8.488	16.53	2.16119	R007611	1.61371	5.744
1	155408440	G	A	1:155408440:G:A	Pathogenic	TRUE	ASH1L	stop_gained	TRUE	0.0014776728	NA	43	42	21.8202	R007609	2.13566	5.744
1	155311831	C	G	1:155311831:C:G	Pathogenic	TRUE	ASH1L	missense_variant	TRUE	0.00016422647	NA	33	31	11.7887	R007609	2.13566	5.744
1	155340680	C	A	1:155340680:C:A	Pathogenic	TRUE	ASH1L	stop_gained	TRUE	0.00011773965	NA	44	40	20.2738	R007609	2.13566	5.744
1	155451648	G	T	1:155451648:G:T	Pathogenic	TRUE	ASH1L	stop_gained	TRUE	0.03409186	NA	36	35	15.0135	R007611	1.61371	5.744
1	155580118	C	T	1:155580118:C:T	Pathogenic	TRUE	MSTO1	stop_gained	TRUE	NA	NA	35	36	15.609	R007616	2.54726	3.313
1	155582869	C	A	1:155582869:C:A	Pathogenic	TRUE	MSTO1	missense_variant	TRUE	NA	NA	24	20.6	2.94387	R007616	2.54726	3.313
1	155580061	G	A	1:155580061:G:A	Pathogenic	TRUE	MSTO1	missense_variant	TRUE	NA	NA	24.4	24	5.04282	R007616	2.54726	3.313
1	155582701	C	T	1:155582701:C:T	Pathogenic	TRUE	MSTO1	missense_variant	TRUE	NA	NA	34	26.8	7.95777	R007616	2.54726	3.313
1	155629714	C	A	1:155629714:C:A	Pathogenic	TRUE	YY1AP1	stop_gained	TRUE	0.9687964	NA	36	36	15.6849	R007620	2.028025	3.313
1	155629725	A	T	1:155629725:A:T	Pathogenic	TRUE	YY1AP1	stop_gained	TRUE	0.88873494	NA	38	36	15.6298	R007620	2.028025	3.313
1	155646353	G	A	1:155646353:G:A	Pathogenic	TRUE	YY1AP1	stop_gained	TRUE	0.99979454	NA	37	36	16.0672	R007620	2.028025	3.313
1	155646413	G	A	1:155646413:G:A	Pathogenic	TRUE	YY1AP1	stop_gained	TRUE	0.10332056	NA	26.5	28.1	9.35027	R007620	2.028025	3.313
1	155874284	T	G	1:155874284:T:G	Pathogenic	TRUE	RIT1	missense_variant	TRUE	0.045401495	NA	27.7	27	8.12673	R007632	2.78832	20.3
1	155874286	A	G	1:155874286:A:G	Pathogenic	TRUE	RIT1	missense_variant	TRUE	0.04727692	NA	31	31	11.5346	R007632	2.78832	20.3
1	155874286	A	C	1:155874286:A:C	Pathogenic	TRUE	RIT1	missense_variant	TRUE	0.04727692	NA	27.6	31	11.7374	R007632	2.78832	20.3
1	155880462	C	G	1:155880462:C:G	Pathogenic	TRUE	RIT1	missense_variant	TRUE	0.99414104	NA	27.2	25.3	6.35838	R007632	2.78832	20.3
1	155874287	A	C	1:155874287:A:C	Pathogenic	TRUE	RIT1	missense_variant	TRUE	0.98115623	NA	28	28	9.24941	R007632	2.78832	20.3
1	155874287	A	G	1:155874287:A:G	Pathogenic	TRUE	RIT1	missense_variant	TRUE	0.98115623	NA	25.9	25.2	6.30227	R007632	2.78832	20.3
1	155874266	A	G	1:155874266:A:G	Pathogenic	TRUE	RIT1	missense_variant	TRUE	0.00022887497	NA	27.5	28.4	9.65797	R007632	2.78832	20.3
1	155874272	C	G	1:155874272:C:G	Pathogenic	TRUE	RIT1	missense_variant	TRUE	0.011334515	NA	27.8	26.2	7.30927	R007632	2.78832	20.3
1	155874589	G	C	1:155874589:G:C	Pathogenic	TRUE	RIT1	missense_variant	TRUE	1.6954439e-06	NA	20.4	23.9	4.90177	R007632	2.78832	20.3
1	155874529	G	C	1:155874529:G:C	Pathogenic	TRUE	RIT1	missense_variant	TRUE	0.9868025	NA	27.2	26.1	7.18466	R007632	2.78832	20.3
1	155874530	C	A	1:155874530:C:A	Pathogenic	TRUE	RIT1	missense_variant	TRUE	0.65911263	NA	28.2	25.1	6.17063	R007632	2.78832	20.3
1	155874530	C	T	1:155874530:C:T	Pathogenic	TRUE	RIT1	missense_variant	TRUE	0.65911263	NA	25.2	25.7	6.74988	R007632	2.78832	20.3
1	155874285	A	C	1:155874285:A:C	Pathogenic	TRUE	RIT1	missense_variant	TRUE	0.9990305	NA	24.4	23.4	4.37178	R007632	2.78832	20.3
1	155874285	A	T	1:155874285:A:T	Pathogenic	TRUE	RIT1	missense_variant	TRUE	0.9990305	NA	24.7	23.4	4.38417	R007632	2.78832	20.3
1	155874251	C	A	1:155874251:C:A	Pathogenic	TRUE	RIT1	stop_gained	TRUE	0.01623562	NA	39	38	17.7081	R007632	2.78832	20.3
1	155874247	C	G	1:155874247:C:G	Pathogenic	TRUE	RIT1	missense_variant	TRUE	0.029454812	NA	28.2	26.8	7.91119	R007632	2.78832	20.3
1	155874263	T	C	1:155874263:T:C	Pathogenic	TRUE	RIT1	missense_variant	TRUE	0.047959827	NA	24.6	24.4	5.42841	R007632	2.78832	20.3
1	155880449	C	G	1:155880449:C:G	Pathogenic	TRUE	RIT1	missense_variant&splice_region_variant	TRUE	0.27641755	NA	24.4	24.6	5.6532	R007632	2.78832	20.3
1	155874290	C	G	1:155874290:C:G	Pathogenic	TRUE	RIT1	missense_variant	TRUE	0.10957581	NA	24.6	23	4.02964	R007632	2.78832	20.3
1	155874289	T	C	1:155874289:T:C	Pathogenic	TRUE	RIT1	missense_variant	TRUE	0.99018705	NA	28.5	29.2	10.4788	R007632	2.78832	20.3
1	155880484	T	G	1:155880484:T:G	Pathogenic	TRUE	RIT1	missense_variant	TRUE	0.9997063	NA	23.8	22.2	3.37891	R007632	2.78832	20.3
1	155874261	C	A	1:155874261:C:A	Pathogenic	TRUE	RIT1	missense_variant	TRUE	0.07445909	NA	25.6	25	6.06329	R007632	2.78832	20.3
1	155874261	C	T	1:155874261:C:T	Pathogenic	TRUE	RIT1	missense_variant	TRUE	0.07445909	NA	25.3	25.2	6.23782	R007632	2.78832	20.3
1	156084831	G	A	1:156084831:G:A	Pathogenic	TRUE	LMNA	missense_variant	TRUE	0.9999883	NA	34	34	13.8566	R007640	3.53408	0.312
1	156106075	C	T	1:156106075:C:T	Pathogenic	TRUE	LMNA	stop_gained	TRUE	0.96051645	NA	37	39	19.1668	R007640	3.53408	0.312
1	156105894	T	C	1:156105894:T:C	Pathogenic	TRUE	LMNA	missense_variant	TRUE	0.023906698	NA	28	32	12.3115	R007640	3.53408	0.312
1	156106775	C	T	1:156106775:C:T	Pathogenic	TRUE	LMNA	missense_variant	TRUE	0.9957535	NA	35	32	12.0456	R007640	3.53408	0.312
1	156104692	C	T	1:156104692:C:T	Pathogenic	TRUE	LMNA	stop_gained	TRUE	0.0033598102	NA	37	38	17.4882	R007640	3.53408	0.312
1	156084984	T	C	1:156084984:T:C	Pathogenic	TRUE	LMNA	missense_variant	TRUE	0.99488837	NA	27.4	33	13.4045	R007640	3.53408	0.312
1	156108548	G	A	1:156108548:G:A	Pathogenic	TRUE	LMNA	splice_region_variant&synonymous_variant	FALSE	0.9995747	NA	11.64	19.92	2.84489	R007640	3.53408	0.312
1	156105902	G	A	1:156105902:G:A	Pathogenic	TRUE	LMNA	missense_variant	TRUE	0.016511088	NA	34	33	13.5729	R007640	3.53408	0.312
1	156084903	A	G	1:156084903:A:G	Pathogenic	TRUE	LMNA	missense_variant	TRUE	0.99999726	NA	24.4	25.9	7.01125	R007640	3.53408	0.312
1	156106808	C	T	1:156106808:C:T	Pathogenic	TRUE	LMNA	stop_gained	TRUE	0.9286612	NA	42	43	22.85	R007640	3.53408	0.312
1	156084872	G	T	1:156084872:G:T	Pathogenic	TRUE	LMNA	stop_gained	TRUE	0.99999297	NA	37	36	16.1136	R007640	3.53408	0.312
1	156106031	C	A	1:156106031:C:A	Pathogenic	TRUE	LMNA	stop_gained	TRUE	0.024373887	NA	41	43	22.438	R007640	3.53408	0.312
1	156105885	G	A	1:156105885:G:A	Pathogenic	TRUE	LMNA	missense_variant	TRUE	0.999607	NA	34	33	13.1822	R007640	3.53408	0.312
1	156084963	T	G	1:156084963:T:G	Pathogenic	TRUE	LMNA	missense_variant	TRUE	0.9771947	NA	28.1	33	13.1373	R007640	3.53408	0.312
1	156084975	G	T	1:156084975:G:T	Pathogenic	TRUE	LMNA	missense_variant	TRUE	0.99950683	NA	32	31	11.5685	R007640	3.53408	0.312
1	156106732	G	A	1:156106732:G:A	Pathogenic	TRUE	LMNA	stop_gained	TRUE	0.23357174	NA	41	45	24.4412	R007640	3.53408	0.312
1	156108549	G	A	1:156108549:G:A	Pathogenic	TRUE	LMNA	splice_donor_variant	TRUE	0.9987281	NA	26	33	37.2609	R007640	3.53408	0.312
1	156108549	G	C	1:156108549:G:C	Pathogenic	TRUE	LMNA	splice_donor_variant	TRUE	0.9987281	NA	25.1	33	36.6049	R007640	3.53408	0.312
1	156084830	C	A	1:156084830:C:A	Pathogenic	TRUE	LMNA	missense_variant	TRUE	0.9999492	NA	33	28.8	10.0488	R007640	3.53408	0.312
1	156107457	C	G	1:156107457:C:G	Pathogenic	TRUE	LMNA	missense_variant	TRUE	0.28085545	NA	33	29.2	10.5259	R007640	3.53408	0.312
1	156105812	C	T	1:156105812:C:T	Pathogenic	TRUE	LMNA	stop_gained	TRUE	0.9414967	NA	40	42	21.9409	R007640	3.53408	0.312
1	156106725	G	A	1:156106725:G:A	Pathogenic	TRUE	LMNA	missense_variant	TRUE	0.99928194	NA	31	28.1	9.3623	R007640	3.53408	0.312
1	156105818	C	T	1:156105818:C:T	Pathogenic	TRUE	LMNA	stop_gained	TRUE	0.99806994	NA	37	39	19.2556	R007640	3.53408	0.312
1	156084801	A	G	1:156084801:A:G	Pathogenic	TRUE	LMNA	missense_variant	TRUE	0.9999976	NA	31	34	13.9447	R007640	3.53408	0.312
1	156108448	C	G	1:156108448:C:G	Pathogenic	TRUE	LMNA	missense_variant	TRUE	0.9952004	NA	21.3	22.4	3.51176	R007640	3.53408	0.312
1	156106745	C	T	1:156106745:C:T	Pathogenic	TRUE	LMNA	stop_gained	TRUE	0.99985933	NA	41	42	21.5401	R007640	3.53408	0.312
1	156105716	C	T	1:156105716:C:T	Pathogenic	TRUE	LMNA	stop_gained	TRUE	0.99961084	NA	37	38	17.9134	R007640	3.53408	0.312
1	156105704	G	T	1:156105704:G:T	Pathogenic	TRUE	LMNA	stop_gained	TRUE	0.98693347	NA	43	45	24.7605	R007640	3.53408	0.312
1	156104656	C	T	1:156104656:C:T	Pathogenic	TRUE	LMNA	stop_gained	TRUE	0.02855775	NA	38	39	18.6273	R007640	3.53408	0.312
1	156084953	G	A	1:156084953:G:A	Pathogenic	TRUE	LMNA	missense_variant	TRUE	0.9998845	NA	34	34	13.8524	R007640	3.53408	0.312
1	156105743	G	T	1:156105743:G:T	Pathogenic	TRUE	LMNA	stop_gained	TRUE	0.9856324	NA	42	43	22.8131	R007640	3.53408	0.312
1	156105912	G	C	1:156105912:G:C	Pathogenic	TRUE	LMNA	missense_variant&splice_region_variant	TRUE	0.54806256	NA	27.8	34	14.2263	R007640	3.53408	0.312
1	156105912	G	A	1:156105912:G:A	Pathogenic	TRUE	LMNA	missense_variant&splice_region_variant	TRUE	0.54806256	NA	28.9	34	14.3034	R007640	3.53408	0.312
1	156106975	G	A	1:156106975:G:A	Pathogenic	TRUE	LMNA	stop_gained	TRUE	0.9988686	NA	41	47	26.3291	R007640	3.53408	0.312
1	156105833	C	T	1:156105833:C:T	Pathogenic	TRUE	LMNA	stop_gained	TRUE	0.9535978	NA	38	40	20.2485	R007640	3.53408	0.312
1	156105874	C	G	1:156105874:C:G	Pathogenic	TRUE	LMNA	missense_variant	TRUE	0.020561378	NA	26.6	25.8	6.94752	R007640	3.53408	0.312
1	156106995	G	C	1:156106995:G:C	Pathogenic	TRUE	LMNA	missense_variant	TRUE	0.4275373	NA	25.7	29	10.2914	R007640	3.53408	0.312
1	156107000	G	A	1:156107000:G:A	Pathogenic	TRUE	LMNA	missense_variant	TRUE	0.8829622	NA	15.85	17.62	2.41603	R007640	3.53408	0.312
1	156100484	G	A	1:156100484:G:A	Pathogenic	TRUE	LMNA	missense_variant	TRUE	0.017594628	NA	34	33	13.3088	R007640	3.53408	0.312
1	156107004	T	C	1:156107004:T:C	Pathogenic	TRUE	LMNA	missense_variant	TRUE	0.09511819	NA	29	33	13.3523	R007640	3.53408	0.312
1	156104248	C	T	1:156104248:C:T	Pathogenic	TRUE	LMNA	missense_variant	TRUE	0.00014634404	NA	35	29.5	10.8057	R007640	3.53408	0.312
1	156104666	T	C	1:156104666:T:C	Pathogenic	TRUE	LMNA	missense_variant	TRUE	0.18345515	NA	28.7	24.6	5.67344	R007640	3.53408	0.312
1	156105911	A	G	1:156105911:A:G	Pathogenic	TRUE	LMNA	missense_variant&splice_region_variant	TRUE	0.85774237	NA	29.5	35	14.4548	R007640	3.53408	0.312
1	156084800	G	A	1:156084800:G:A	Pathogenic	TRUE	LMNA	missense_variant	TRUE	0.9999987	NA	32	33	13.7892	R007640	3.53408	0.312
1	156105913	G	T	1:156105913:G:T	Pathogenic	TRUE	LMNA	splice_donor_variant	TRUE	0.2502348	NA	25.7	34	39.5563	R007640	3.53408	0.312
1	156105913	G	A	1:156105913:G:A	Pathogenic	TRUE	LMNA	splice_donor_variant	TRUE	0.2502348	NA	26.6	34	40.8209	R007640	3.53408	0.312
1	156100526	G	T	1:156100526:G:T	Pathogenic	TRUE	LMNA	stop_gained	TRUE	0.0023119298	NA	39	40	19.3993	R007640	3.53408	0.312
1	156107001	C	T	1:156107001:C:T	Pathogenic	TRUE	LMNA	missense_variant	TRUE	0.07015302	NA	15.63	19.64	2.79797	R007640	3.53408	0.312
1	156106213	A	G	1:156106213:A:G	Pathogenic	TRUE	LMNA	missense_variant	TRUE	0.004128146	NA	29.3	31	11.8839	R007640	3.53408	0.312
1	156084887	C	G	1:156084887:C:G	Pathogenic	TRUE	LMNA	missense_variant	TRUE	0.99998975	NA	23.4	24.7	5.74429	R007640	3.53408	0.312
1	156108402	G	A	1:156108402:G:A	Pathogenic	TRUE	LMNA	missense_variant	TRUE	0.9827604	NA	23.5	22.5	3.56746	R007640	3.53408	0.312
1	156108404	C	T	1:156108404:C:T	Pathogenic	TRUE	LMNA	synonymous_variant	FALSE	0.98033834	NA	20.5	11.84	1.25037	R007640	3.53408	0.312
1	156084926	G	T	1:156084926:G:T	Pathogenic	TRUE	LMNA	stop_gained	TRUE	0.99999917	NA	39	37	16.4594	R007640	3.53408	0.312
1	156106974	G	A	1:156106974:G:A	Pathogenic	TRUE	LMNA	stop_gained	TRUE	0.99984646	NA	41	47	26.327	R007640	3.53408	0.312
1	156084720	C	G	1:156084720:C:G	Pathogenic	TRUE	LMNA	missense_variant	TRUE	0.9999988	NA	28	24.5	5.52154	R007640	3.53408	0.312
1	156106789	G	T	1:156106789:G:T	Pathogenic	TRUE	LMNA	missense_variant	TRUE	0.99976176	NA	28.1	23.8	4.84737	R007640	3.53408	0.312
1	156105038	G	A	1:156105038:G:A	Pathogenic	TRUE	LMNA	missense_variant	TRUE	0.99302953	NA	34	33	13.2292	R007640	3.53408	0.312
1	156084712	G	C	1:156084712:G:C	Pathogenic	TRUE	LMNA	start_lost	TRUE	0.9999988	NA	27.3	25	6.11895	R007640	3.53408	0.312
1	156084712	G	A	1:156084712:G:A	Pathogenic	TRUE	LMNA	start_lost	TRUE	0.9999988	NA	28.5	25.3	6.33596	R007640	3.53408	0.312
1	156105815	C	T	1:156105815:C:T	Pathogenic	TRUE	LMNA	stop_gained	TRUE	0.9873032	NA	37	39	18.7017	R007640	3.53408	0.312
1	156108401	G	A	1:156108401:G:A	Pathogenic	TRUE	LMNA	synonymous_variant	FALSE	0.038376667	NA	12.53	11.04	1.08584	R007640	3.53408	0.312
1	156107455	T	C	1:156107455:T:C	Pathogenic	TRUE	LMNA	missense_variant	TRUE	0.84539807	NA	13.16	22.2	3.39164	R007640	3.53408	0.312
1	156107456	G	A	1:156107456:G:A	Pathogenic	TRUE	LMNA	missense_variant	TRUE	0.9998785	NA	23	25.4	6.4442	R007640	3.53408	0.312
1	156106909	G	A	1:156106909:G:A	Pathogenic	TRUE	LMNA	stop_gained	TRUE	0.9952507	NA	42	48	27.9375	R007640	3.53408	0.312
1	156105827	G	A	1:156105827:G:A	Pathogenic	TRUE	LMNA	missense_variant	TRUE	0.83097124	NA	34	32	12.8875	R007640	3.53408	0.312
1	156100532	G	T	1:156100532:G:T	Pathogenic	TRUE	LMNA	stop_gained	TRUE	0.003784677	NA	40	40	19.2913	R007640	3.53408	0.312
1	156084803	A	T	1:156084803:A:T	Pathogenic	TRUE	LMNA	stop_gained	TRUE	0.9999981	NA	37	36	16.1896	R007640	3.53408	0.312
1	156106997	A	C	1:156106997:A:C	Pathogenic	TRUE	LMNA	missense_variant	TRUE	0.5695602	NA	27.6	27.2	8.35419	R007640	3.53408	0.312
1	156084878	G	C	1:156084878:G:C	Pathogenic	TRUE	LMNA	missense_variant	TRUE	0.9999974	NA	30	26.5	7.65774	R007640	3.53408	0.312
1	156104629	C	T	1:156104629:C:T	Pathogenic	TRUE	LMNA	stop_gained	TRUE	0.9356559	NA	38	38	18.2417	R007640	3.53408	0.312
1	156084791	C	T	1:156084791:C:T	Pathogenic	TRUE	LMNA	missense_variant	TRUE	0.9999881	NA	32	26.4	7.49622	R007640	3.53408	0.312
1	156106973	T	C	1:156106973:T:C	Pathogenic	TRUE	LMNA	missense_variant	TRUE	0.998722	NA	27.2	28	9.25194	R007640	3.53408	0.312
1	156106973	T	A	1:156106973:T:A	Pathogenic	TRUE	LMNA	missense_variant	TRUE	0.998722	NA	29	27.9	9.07532	R007640	3.53408	0.312
1	156104999	G	C	1:156104999:G:C	Pathogenic	TRUE	LMNA	missense_variant	TRUE	0.95255286	NA	24.2	26	7.10299	R007640	3.53408	0.312
1	156107462	G	C	1:156107462:G:C	Pathogenic	TRUE	LMNA	missense_variant	TRUE	0.99970263	NA	23.1	25.3	6.37219	R007640	3.53408	0.312
1	156106215	C	A	1:156106215:C:A	Pathogenic	TRUE	LMNA	missense_variant	TRUE	0.090564705	NA	34	32	12.2962	R007640	3.53408	0.312
1	156106193	G	A	1:156106193:G:A	Pathogenic	TRUE	LMNA	missense_variant	TRUE	0.0001614046	NA	30	32	12.1917	R007640	3.53408	0.312
1	156104230	C	T	1:156104230:C:T	Pathogenic	TRUE	LMNA	stop_gained	TRUE	0.013285028	NA	37	38	17.3884	R007640	3.53408	0.312
1	156105905	G	A	1:156105905:G:A	Pathogenic	TRUE	LMNA	missense_variant	TRUE	0.9216124	NA	33	33	13.4558	R007640	3.53408	0.312
1	156084893	C	G	1:156084893:C:G	Pathogenic	TRUE	LMNA	missense_variant	TRUE	0.99999344	NA	29.7	28	9.16337	R007640	3.53408	0.312
1	156100463	G	A	1:156100463:G:A	Pathogenic	TRUE	LMNA	missense_variant	TRUE	3.3503653e-05	NA	33	33	13.2512	R007640	3.53408	0.312
1	156106956	G	A	1:156106956:G:A	Pathogenic	TRUE	LMNA	stop_gained	TRUE	0.9904045	NA	41	47	26.9172	R007640	3.53408	0.312
1	156100470	T	G	1:156100470:T:G	Pathogenic	TRUE	LMNA	missense_variant	TRUE	0.8709972	NA	25.1	23.7	4.68906	R007640	3.53408	0.312
1	156105095	C	T	1:156105095:C:T	Pathogenic	TRUE	LMNA	stop_gained	TRUE	0.8100987	NA	41	42	21.3402	R007640	3.53408	0.312
1	156108325	G	A	1:156108325:G:A	Pathogenic	TRUE	LMNA	missense_variant	TRUE	0.039263066	NA	34	32	12.8755	R007640	3.53408	0.312
1	156104623	G	A	1:156104623:G:A	Pathogenic	TRUE	LMNA	missense_variant	TRUE	0.7479857	NA	32	26.7	7.85624	R007640	3.53408	0.312
1	156108351	T	A	1:156108351:T:A	Pathogenic	TRUE	LMNA	missense_variant	TRUE	0.98301864	NA	26.2	23.7	4.7567	R007640	3.53408	0.312
1	156084725	C	T	1:156084725:C:T	Pathogenic	TRUE	LMNA	stop_gained	TRUE	0.9016265	NA	36	36	16.0241	R007640	3.53408	0.312
1	156104281	A	T	1:156104281:A:T	Pathogenic	TRUE	LMNA	stop_gained	TRUE	0.99876726	NA	37	39	18.4052	R007640	3.53408	0.312
1	156104288	A	G	1:156104288:A:G	Pathogenic	TRUE	LMNA	missense_variant	TRUE	0.99553716	NA	31	29.7	11.0081	R007640	3.53408	0.312
1	156084825	A	G	1:156084825:A:G	Pathogenic	TRUE	LMNA	missense_variant	TRUE	0.9999937	NA	24.9	25.4	6.51535	R007640	3.53408	0.312
1	156105084	T	G	1:156105084:T:G	Pathogenic	TRUE	LMNA	missense_variant	TRUE	0.013445746	NA	32	32	12.661	R007640	3.53408	0.312
1	156106111	G	T	1:156106111:G:T	Pathogenic	TRUE	LMNA	stop_gained	TRUE	0.9990558	NA	38	39	19.1159	R007640	3.53408	0.312
1	156104644	G	A	1:156104644:G:A	Pathogenic	TRUE	LMNA	missense_variant	TRUE	0.00422953	NA	31	25.4	6.53217	R007640	3.53408	0.312
1	156104265	C	G	1:156104265:C:G	Pathogenic	TRUE	LMNA	missense_variant	TRUE	0.99722964	NA	29.5	26.4	7.57575	R007640	3.53408	0.312
1	156084713	G	T	1:156084713:G:T	Pathogenic	TRUE	LMNA	stop_gained	TRUE	0.81082535	NA	36	36	16.1436	R007640	3.53408	0.312
1	156100449	G	T	1:156100449:G:T	Pathogenic	TRUE	LMNA	missense_variant	TRUE	0.066374205	NA	34	25.3	6.36128	R007640	3.53408	0.312
1	156105066	A	G	1:156105066:A:G	Pathogenic	TRUE	LMNA	missense_variant	TRUE	0.021578515	NA	24.4	24.7	5.77309	R007640	3.53408	0.312
1	156100479	C	T	1:156100479:C:T	Pathogenic	TRUE	LMNA	missense_variant	TRUE	5.6443216e-05	NA	32	32	12.5869	R007640	3.53408	0.312
1	156105044	C	T	1:156105044:C:T	Pathogenic	TRUE	LMNA	stop_gained	TRUE	0.29524523	NA	38	40	19.3627	R007640	3.53408	0.312
1	156104620	C	T	1:156104620:C:T	Pathogenic	TRUE	LMNA	missense_variant	TRUE	3.179749e-05	NA	21.7	22.4	3.47463	R007640	3.53408	0.312
1	156084710	A	T	1:156084710:A:T	Pathogenic	TRUE	LMNA	start_lost	TRUE	0.99999726	NA	26.7	24.5	5.55195	R007640	3.53408	0.312
1	156100442	C	T	1:156100442:C:T	Pathogenic	TRUE	LMNA	stop_gained	TRUE	0.14335924	NA	38	41	20.3283	R007640	3.53408	0.312
1	156084885	T	G	1:156084885:T:G	Pathogenic	TRUE	LMNA	missense_variant	TRUE	0.99998987	NA	28.6	32	13.006	R007640	3.53408	0.312
1	156106981	C	A	1:156106981:C:A	Pathogenic	TRUE	LMNA	stop_gained	TRUE	0.99597365	NA	35	36	15.3751	R007640	3.53408	0.312
1	156104272	C	T	1:156104272:C:T	Pathogenic	TRUE	LMNA	stop_gained	TRUE	0.99872154	NA	38	39	18.5069	R007640	3.53408	0.312
1	156104600	T	C	1:156104600:T:C	Pathogenic	TRUE	LMNA	missense_variant	TRUE	0.054458905	NA	27.6	27.7	8.93127	R007640	3.53408	0.312
1	156106955	T	C	1:156106955:T:C	Pathogenic	TRUE	LMNA	missense_variant	TRUE	0.8722575	NA	28.1	32	12.7224	R007640	3.53408	0.312
1	156132784	G	C	1:156132784:G:C	Pathogenic	TRUE	SEMA4A	missense_variant	TRUE	0.97701186	NA	23.8	23.2	4.18275	R007641	3.12828	23.3
1	156132800	T	G	1:156132800:T:G	Pathogenic	TRUE	SEMA4A	missense_variant	TRUE	0.7389719	NA	26.7	26.5	7.61583	R007641	3.12828	23.3
1	156561906	C	T	1:156561906:C:T	Pathogenic	TRUE	APOA1BP	stop_gained	TRUE	0.999992	NA	40	43	22.5395	R007662	3.70694	2.551
1	156561773	C	A	1:156561773:C:A	Pathogenic	TRUE	APOA1BP	stop_gained	TRUE	0.99997497	NA	36	37	16.5016	R007662	3.70694	2.551
1	156563248	G	A	1:156563248:G:A	Pathogenic	TRUE	APOA1BP	missense_variant	TRUE	3.698887e-06	NA	34	33	13.1327	R007663	3.96732	2.551
1	156561991	C	A	1:156561991:C:A	Pathogenic	TRUE	APOA1BP	missense_variant	TRUE	0.6297889	NA	34	28.7	9.915	R007662	3.70694	2.551
1	156563336	A	T	1:156563336:A:T	Pathogenic	TRUE	APOA1BP	missense_variant	TRUE	0.99864453	NA	32	31	11.6456	R007663	3.96732	2.551
1	156837993	C	T	1:156837993:C:T	Pathogenic	TRUE	NTRK1	stop_gained	TRUE	0.020207705	NA	35	35	14.8632	R007678	3.06972	0.022
1	156849877	G	A	1:156849877:G:A	Pathogenic	TRUE	NTRK1	stop_gained	TRUE	0.00055500655	NA	42	49	28.289	R007678	3.06972	0.022
1	156846318	A	G	1:156846318:A:G	Pathogenic	TRUE	NTRK1	missense_variant	TRUE	9.847787e-05	NA	26.4	26.5	7.67106	R007678	3.06972	0.022
1	156830727	A	C	1:156830727:A:C	Pathogenic	TRUE	NTRK1	start_lost	TRUE	0.9999827	NA	25.9	25	6.11448	R007678	3.06972	0.022
1	156836766	G	T	1:156836766:G:T	Pathogenic	TRUE	NTRK1	stop_gained	TRUE	0.15296347	NA	37	37	16.78	R007678	3.06972	0.022
1	156851346	C	T	1:156851346:C:T	Pathogenic	TRUE	NTRK1	missense_variant	TRUE	0.46869573	NA	34	32	12.3731	R007678	3.06972	0.022
1	156838005	C	T	1:156838005:C:T	Pathogenic	TRUE	NTRK1	stop_gained	TRUE	0.0001235375	NA	30	35	14.4082	R007678	3.06972	0.022
1	156846363	C	T	1:156846363:C:T	Pathogenic	TRUE	NTRK1	stop_gained&splice_region_variant	TRUE	0.9978849	NA	42	48	27.8484	R007678	3.06972	0.022
1	156851382	G	C	1:156851382:G:C	Pathogenic	TRUE	NTRK1	missense_variant	TRUE	0.98076904	NA	22.4	18.72	2.63509	R007678	3.06972	0.022
1	156849128	G	T	1:156849128:G:T	Pathogenic	TRUE	NTRK1	missense_variant	TRUE	0.9135722	NA	29.3	28.9	10.2003	R007678	3.06972	0.022
1	156849053	C	T	1:156849053:C:T	Pathogenic	TRUE	NTRK1	missense_variant	TRUE	0.023491375	NA	33	26.1	7.20397	R007678	3.06972	0.022
1	156837945	C	T	1:156837945:C:T	Pathogenic	TRUE	NTRK1	stop_gained	TRUE	0.9911277	NA	38	39	18.7995	R007678	3.06972	0.022
1	156830751	C	T	1:156830751:C:T	Pathogenic	TRUE	NTRK1	stop_gained	TRUE	0.9999956	NA	36	38	17.8524	R007678	3.06972	0.022
1	156845920	G	A	1:156845920:G:A	Pathogenic	TRUE	NTRK1	missense_variant	TRUE	4.0896684e-05	NA	31	29.7	11.0216	R007678	3.06972	0.022
1	156838360	T	C	1:156838360:T:C	Pathogenic	TRUE	NTRK1	missense_variant	TRUE	0.9998274	NA	23.2	22.3	3.46088	R007678	3.06972	0.022
1	156844733	C	A	1:156844733:C:A	Pathogenic	TRUE	NTRK1	stop_gained	TRUE	0.003211385	NA	36	37	17.2944	R007678	3.06972	0.022
1	156849068	C	T	1:156849068:C:T	Pathogenic	TRUE	NTRK1	missense_variant	TRUE	0.9953715	NA	34	28.8	10.0714	R007678	3.06972	0.022
1	156834162	C	T	1:156834162:C:T	Pathogenic	TRUE	NTRK1	stop_gained	TRUE	0.00056402356	NA	36	36	15.8787	R007678	3.06972	0.022
1	156836738	G	A	1:156836738:G:A	Pathogenic	TRUE	NTRK1	stop_gained	TRUE	0.9720162	NA	37	40	19.3292	R007678	3.06972	0.022
1	156845401	A	T	1:156845401:A:T	Pathogenic	TRUE	NTRK1	stop_gained	TRUE	0.01589024	NA	41	38	18.1658	R007678	3.06972	0.022
1	156846288	G	C	1:156846288:G:C	Pathogenic	TRUE	NTRK1	missense_variant	TRUE	0.99572766	NA	34	33	13.0978	R007678	3.06972	0.022
1	158063551	C	T	1:158063551:C:T	Pathogenic	TRUE	KIRREL	missense_variant&splice_region_variant	TRUE	0.34745157	NA	35	35	14.4574	R007707	2.84704	5.671
1	158061193	C	T	1:158061193:C:T	Pathogenic	TRUE	KIRREL	missense_variant	TRUE	2.5675624e-06	NA	35	32	12.1437	R007707	2.84704	5.671
1	158648222	A	G	1:158648222:A:G	Pathogenic	TRUE	SPTA1	missense_variant	TRUE	5.072316e-05	NA	22.9	19.63	2.79696	R007714	2.123705	0.001
1	158614180	G	A	1:158614180:G:A	Pathogenic	TRUE	SPTA1	stop_gained	TRUE	0.019762522	NA	37	39	18.4863	R007714	2.123705	0.001
1	158623089	G	A	1:158623089:G:A	Pathogenic	TRUE	SPTA1	stop_gained	TRUE	0.0017799666	NA	35	37	16.5575	R007714	2.123705	0.001
1	158651367	G	A	1:158651367:G:A	Pathogenic	TRUE	SPTA1	stop_gained	TRUE	0.0027058637	NA	35	36	15.3785	R007714	2.123705	0.001
1	158622341	C	T	1:158622341:C:T	Pathogenic	TRUE	SPTA1	stop_gained	TRUE	0.29016545	NA	44	42	22.0224	R007714	2.123705	0.001
1	158609377	G	A	1:158609377:G:A	Pathogenic	TRUE	SPTA1	stop_gained	TRUE	9.977577e-08	NA	44	43	22.2772	R007714	2.123705	0.001
1	158655027	C	A	1:158655027:C:A	Pathogenic	TRUE	SPTA1	missense_variant	TRUE	1.4332351e-05	NA	27.4	23.2	4.23063	R007714	2.123705	0.001
1	158627401	G	A	1:158627401:G:A	Pathogenic	TRUE	SPTA1	stop_gained	TRUE	3.226074e-06	NA	36	35	15.1493	R007714	2.123705	0.001
1	158592943	T	A	1:158592943:T:A	Pathogenic	TRUE	SPTA1	stop_gained	TRUE	0.0010369571	NA	36	40	20.1413	R007714	2.123705	0.001
1	158641925	T	G	1:158641925:T:G	Pathogenic	TRUE	SPTA1	missense_variant	TRUE	5.3977463e-05	NA	22.7	22.3	3.41293	R007714	2.123705	0.001
1	158654984	G	A	1:158654984:G:A	Pathogenic	TRUE	SPTA1	stop_gained	TRUE	5.525395e-05	NA	34	35	14.85	R007714	2.123705	0.001
1	158650431	A	G	1:158650431:A:G	Pathogenic	TRUE	SPTA1	missense_variant	TRUE	0.000330774	NA	27.2	25.5	6.62354	R007714	2.123705	0.001
1	158626434	T	A	1:158626434:T:A	Pathogenic	TRUE	SPTA1	stop_gained	TRUE	1.4890869e-06	NA	42	45	24.6422	R007714	2.123705	0.001
1	158655041	G	A	1:158655041:G:A	Pathogenic	TRUE	SPTA1	missense_variant	TRUE	3.8234458e-07	NA	27	24.2	5.28445	R007714	2.123705	0.001
1	158605749	G	A	1:158605749:G:A	Pathogenic	TRUE	SPTA1	stop_gained	TRUE	0.81589496	NA	43	44	23.5078	R007714	2.123705	0.001
1	158632636	G	A	1:158632636:G:A	Pathogenic	TRUE	SPTA1	stop_gained	TRUE	0.001030117	NA	36	39	18.7402	R007714	2.123705	0.001
1	158623113	G	A	1:158623113:G:A	Pathogenic	TRUE	SPTA1	stop_gained	TRUE	0.00021173933	NA	35	36	15.4898	R007714	2.123705	0.001
1	158655079	C	A	1:158655079:C:A	Pathogenic	TRUE	SPTA1	missense_variant	TRUE	9.870247e-05	NA	35	27.4	8.59673	R007714	2.123705	0.001
1	158655079	C	T	1:158655079:C:T	Pathogenic	TRUE	SPTA1	missense_variant	TRUE	9.870247e-05	NA	34	27.9	9.1564	R007714	2.123705	0.001
1	158655080	G	T	1:158655080:G:T	Pathogenic	TRUE	SPTA1	missense_variant	TRUE	0.00017922763	NA	28.7	24.4	5.40302	R007714	2.123705	0.001
1	158655080	G	A	1:158655080:G:A	Pathogenic	TRUE	SPTA1	missense_variant	TRUE	0.00017922763	NA	33	25.7	6.76642	R007714	2.123705	0.001
1	160011728	G	A	1:160011728:G:A	Pathogenic	TRUE	KCNJ10	stop_gained	TRUE	0.031800102	NA	36	36	15.466	R007772	3.430555	12.28
1	160011905	A	G	1:160011905:A:G	Pathogenic	TRUE	KCNJ10	missense_variant	TRUE	0.0063007716	NA	25.1	27.3	8.49174	R007772	3.430555	12.28
1	160012098	A	C	1:160012098:A:C	Pathogenic	TRUE	KCNJ10	missense_variant	TRUE	0.000119294345	NA	24	23.8	4.80616	R007772	3.430555	12.28
1	160011742	G	T	1:160011742:G:T	Pathogenic	TRUE	KCNJ10	missense_variant	TRUE	0.255988	NA	23.5	24	4.98021	R007772	3.430555	12.28
1	160011697	A	G	1:160011697:A:G	Pathogenic	TRUE	KCNJ10	missense_variant	TRUE	0.597643	NA	25.2	26.3	7.38964	R007772	3.430555	12.28
1	160011722	C	T	1:160011722:C:T	Pathogenic	TRUE	KCNJ10	missense_variant	TRUE	0.0011926289	NA	28.2	27.9	9.05487	R007772	3.430555	12.28
1	160012094	C	G	1:160012094:C:G	Pathogenic	TRUE	KCNJ10	missense_variant	TRUE	0.0019782674	NA	25.6	25.5	6.61416	R007772	3.430555	12.28
1	160012129	C	G	1:160012129:C:G	Pathogenic	TRUE	KCNJ10	missense_variant	TRUE	0.00026081805	NA	30	29.4	10.7503	R007772	3.430555	12.28
1	160011832	G	A	1:160011832:G:A	Pathogenic	TRUE	KCNJ10	missense_variant	TRUE	0.10846242	NA	23.2	23.8	4.86399	R007772	3.430555	12.28
1	160011823	G	A	1:160011823:G:A	Pathogenic	TRUE	KCNJ10	missense_variant	TRUE	0.010040195	NA	24.7	26.1	7.18905	R007772	3.430555	12.28
1	160100303	C	A	1:160100303:C:A	Pathogenic	TRUE	ATP1A2	stop_gained	TRUE	0.23626533	NA	36	37	16.6338	R007776	2.38591	15.13
1	160097494	G	A	1:160097494:G:A	Pathogenic	TRUE	ATP1A2	missense_variant	TRUE	0.002928437	NA	31	29.5	10.7989	R007776	2.38591	15.13
1	160097472	C	G	1:160097472:C:G	Pathogenic	TRUE	ATP1A2	missense_variant	TRUE	0.15683211	NA	26.1	25.4	6.51897	R007776	2.38591	15.13
1	160105259	C	A	1:160105259:C:A	Pathogenic	TRUE	ATP1A2	missense_variant	TRUE	0.0016234848	NA	23.7	14.59	1.69635	R007776	2.38591	15.13
1	160105259	C	T	1:160105259:C:T	Benign	TRUE	ATP1A2	synonymous_variant	FALSE	0.0016234848	NA	9.91	0.813	0.176768	R007776	2.38591	15.13
1	160097381	C	T	1:160097381:C:T	Pathogenic	TRUE	ATP1A2	missense_variant	TRUE	0.07184941	NA	33	27	8.10514	R007776	2.38591	15.13
1	160105300	T	C	1:160105300:T:C	Pathogenic	TRUE	ATP1A2	missense_variant	TRUE	0.87167245	NA	22.5	23.2	4.18432	R007776	2.38591	15.13
1	160097450	T	C	1:160097450:T:C	Pathogenic	TRUE	ATP1A2	missense_variant	TRUE	0.0025295385	NA	26.8	26.6	7.70113	R007776	2.38591	15.13
1	160098515	C	T	1:160098515:C:T	Pathogenic	TRUE	ATP1A2	missense_variant	TRUE	0.0003296162	NA	34	27.4	8.56487	R007776	2.38591	15.13
1	160098551	C	G	1:160098551:C:G	Pathogenic	TRUE	ATP1A2	missense_variant	TRUE	0.032282867	NA	32	26.3	7.38311	R007776	2.38591	15.13
1	160098551	C	T	1:160098551:C:T	Pathogenic	TRUE	ATP1A2	missense_variant	TRUE	0.032282867	NA	34	27.2	8.39231	R007776	2.38591	15.13
1	160106098	G	A	1:160106098:G:A	Pathogenic	TRUE	ATP1A2	missense_variant	TRUE	0.00019712167	NA	29.8	25.5	6.53827	R007776	2.38591	15.13
1	160104328	G	A	1:160104328:G:A	Pathogenic	TRUE	ATP1A2	missense_variant	TRUE	0.766363	NA	33	28	9.18124	R007776	2.38591	15.13
1	160100338	G	A	1:160100338:G:A	Pathogenic	TRUE	ATP1A2	missense_variant	TRUE	0.54973364	NA	35	32	12.3697	R007776	2.38591	15.13
1	160105260	G	A	1:160105260:G:A	Pathogenic	TRUE	ATP1A2	missense_variant	TRUE	0.084646486	NA	31	26.3	7.44995	R007776	2.38591	15.13
1	160105635	T	C	1:160105635:T:C	Pathogenic	TRUE	ATP1A2	missense_variant	TRUE	0.44065642	NA	28.7	29.5	10.8659	R007776	2.38591	15.13
1	160100073	G	A	1:160100073:G:A	Pathogenic	TRUE	ATP1A2	missense_variant	TRUE	0.9721592	NA	34	32	12.238	R007776	2.38591	15.13
1	160100370	C	T	1:160100370:C:T	Pathogenic	TRUE	ATP1A2	stop_gained	TRUE	0.0031177404	NA	42	38	17.9687	R007776	2.38591	15.13
1	160109458	G	T	1:160109458:G:T	Pathogenic	TRUE	ATP1A2	stop_gained	TRUE	0.014788457	NA	47	46	25.8475	R007776	2.38591	15.13
1	160106160	G	A	1:160106160:G:A	Pathogenic	TRUE	ATP1A2	missense_variant&splice_region_variant	TRUE	4.5900448e-05	NA	34	34	14.3516	R007776	2.38591	15.13
1	160094161	G	A	1:160094161:G:A	Pathogenic	TRUE	ATP1A2	missense_variant	TRUE	0.78512913	NA	25.3	24.4	5.45511	R007776	2.38591	15.13
1	160098457	A	G	1:160098457:A:G	Pathogenic	TRUE	ATP1A2	missense_variant	TRUE	2.2000351e-05	NA	26.3	26.3	7.37632	R007776	2.38591	15.13
1	160100072	C	T	1:160100072:C:T	Pathogenic	TRUE	ATP1A2	missense_variant	TRUE	0.00012095905	NA	34	31	11.5506	R007776	2.38591	15.13
1	160106455	T	C	1:160106455:T:C	Pathogenic	TRUE	ATP1A2	missense_variant	TRUE	0.9985617	NA	28.7	31	11.5309	R007776	2.38591	15.13
1	160098521	G	T	1:160098521:G:T	Pathogenic	TRUE	ATP1A2	missense_variant	TRUE	0.00030552482	NA	29.3	27.3	8.42289	R007776	2.38591	15.13
1	160100376	G	A	1:160100376:G:A	Pathogenic	TRUE	ATP1A2	missense_variant	TRUE	0.0006596878	NA	34	27.7	8.926	R007776	2.38591	15.13
1	160165766	A	G	1:160165766:A:G	Pathogenic	TRUE	CASQ1	missense_variant	TRUE	0.024986738	NA	12.31	20.2	2.87185	R007777	3.61497	3.313
1	160206935	G	A	1:160206935:G:A	Pathogenic	TRUE	DCAF8	missense_variant	TRUE	0.16056347	NA	26.3	28.9	10.187	R007778	2.19103	24.1
1	160249632	G	A	1:160249632:G:A	Pathogenic	TRUE	PEX19	stop_gained	TRUE	0.040647544	NA	38	38	18.2093	R007781	3.61289	3.313
1	160283904	A	G	1:160283904:A:G	Pathogenic	TRUE	COPA	missense_variant	TRUE	0.006949944	NA	31	32	12.6072	R007784	3.05806	3.313
1	160283894	T	C	1:160283894:T:C	Pathogenic	TRUE	COPA	missense_variant	TRUE	0.008114889	NA	24.6	25.2	6.22748	R007784	3.05806	3.313
1	160283901	C	T	1:160283901:C:T	Pathogenic	TRUE	COPA	missense_variant	TRUE	0.13006324	NA	35	33	13.5924	R007784	3.05806	3.313
1	160293237	C	A	1:160293237:C:A	Pathogenic	TRUE	COPA	missense_variant	TRUE	0.6211278	NA	33	27	8.1519	R007784	3.05806	3.313
1	160293229	C	T	1:160293229:C:T	Pathogenic	TRUE	COPA	missense_variant	TRUE	0.27567202	NA	35	33	13.0882	R007784	3.05806	3.313
1	160319373	C	T	1:160319373:C:T	Pathogenic	TRUE	NCSTN	stop_gained	TRUE	0.49715948	NA	36	35	15.3305	R007787	3.322065	0.001
1	160314523	G	A	1:160314523:G:A	Pathogenic	TRUE	NCSTN	missense_variant	TRUE	0.3091602	NA	27.7	25.5	6.56124	R007787	3.322065	0.001
1	160324028	C	T	1:160324028:C:T	Pathogenic	TRUE	NCSTN	stop_gained	TRUE	0.00025385633	NA	45	43	22.887	R007787	3.322065	0.001
1	160324013	C	T	1:160324013:C:T	Pathogenic	TRUE	NCSTN	stop_gained	TRUE	0.008527156	NA	40	39	19.2354	R007787	3.322065	0.001
1	161047419	G	A	1:161047419:G:A	Pathogenic	TRUE	PVRL4	missense_variant	TRUE	0.33990955	NA	29.9	27.6	8.8304	R007807	4.43159	24.6
1	161046145	C	T	1:161046145:C:T	Pathogenic	TRUE	PVRL4	missense_variant&splice_region_variant	TRUE	0.9992317	NA	28.7	32	12.1751	R007807	4.43159	24.6
1	161049590	G	A	1:161049590:G:A	Pathogenic	TRUE	PVRL4	stop_gained	TRUE	0.9998789	NA	35	35	14.8783	R007807	4.43159	24.6
1	161047338	G	C	1:161047338:G:C	Pathogenic	TRUE	PVRL4	missense_variant	TRUE	0.00014243579	NA	25.5	26.4	7.49475	R007807	4.43159	24.6
1	161044521	G	A	1:161044521:G:A	Pathogenic	TRUE	PVRL4	stop_gained	TRUE	2.226295e-07	NA	36	35	15.137	R007807	4.43159	24.6
1	161049638	G	A	1:161049638:G:A	Pathogenic	TRUE	PVRL4	stop_gained	TRUE	0.0056887274	NA	35	36	15.5213	R007807	4.43159	24.6
1	161047249	C	T	1:161047249:C:T	Pathogenic	TRUE	PVRL4	missense_variant	TRUE	0.99312466	NA	28.3	25.2	6.28036	R007807	4.43159	24.6
1	161123855	G	A	1:161123855:G:A	Pathogenic	TRUE	UFC1	missense_variant	TRUE	0.78550404	NA	35	34	14.3194	R007810	3.04202	3.313
1	161127468	C	T	1:161127468:C:T	Pathogenic	TRUE	UFC1	missense_variant	TRUE	0.9284566	NA	32	28.9	10.1628	R007811	5.36227	3.313
1	161136941	C	T	1:161136941:C:T	Pathogenic	TRUE	PPOX	stop_gained	TRUE	0.998002	NA	35	35	14.4883	R007811	5.36227	0.744
1	161138860	G	C	1:161138860:G:C	Pathogenic	TRUE	PPOX	missense_variant	TRUE	0.1950824	NA	28.4	27.8	9.00966	R007811	5.36227	0.744
1	161136715	C	A	1:161136715:C:A	Pathogenic	TRUE	PPOX	stop_gained	TRUE	0.9999949	NA	17.69	23.1	4.16184	R007811	5.36227	0.744
1	161140885	T	G	1:161140885:T:G	Pathogenic	TRUE	PPOX	stop_gained	TRUE	0.0018236797	NA	36	36	15.9855	R007811	5.36227	0.744
1	161138315	C	T	1:161138315:C:T	Pathogenic	TRUE	PPOX	stop_gained	TRUE	0.9946233	NA	36	36	15.457	R007811	5.36227	0.744
1	161136639	T	C	1:161136639:T:C	Pathogenic	TRUE	PPOX	start_lost	TRUE	0.9979717	NA	25	25.7	6.84706	R007811	5.36227	0.744
1	161137900	C	T	1:161137900:C:T	Pathogenic	TRUE	PPOX	missense_variant	TRUE	0.8086755	NA	34	32	12.2835	R007811	5.36227	0.744
1	161138253	G	A	1:161138253:G:A	Pathogenic	TRUE	PPOX	missense_variant	TRUE	0.9999553	NA	34	32	12.1089	R007811	5.36227	0.744
1	161140729	G	A	1:161140729:G:A	Pathogenic	TRUE	PPOX	stop_gained	TRUE	0.17657232	NA	39	43	22.7689	R007811	5.36227	0.744
1	161136672	T	C	1:161136672:T:C	Pathogenic	TRUE	PPOX	missense_variant	TRUE	0.99995124	NA	27.6	29.2	10.5278	R007811	5.36227	0.744
1	161136696	A	C	1:161136696:A:C	Pathogenic	TRUE	PPOX	missense_variant	TRUE	0.9999982	NA	26.7	26.4	7.49203	R007811	5.36227	0.744
1	161140728	G	A	1:161140728:G:A	Pathogenic	TRUE	PPOX	stop_gained	TRUE	0.000882296	NA	40	44	23.7355	R007811	5.36227	0.744
1	161140257	A	C	1:161140257:A:C	Pathogenic	TRUE	PPOX	missense_variant	TRUE	0.010179323	NA	25.5	28.8	10.1084	R007811	5.36227	0.744
1	161136977	C	T	1:161136977:C:T	Pathogenic	TRUE	PPOX	missense_variant	TRUE	0.9999721	NA	34	31	11.7823	R007811	5.36227	0.744
1	161179702	G	A	1:161179702:G:A	Pathogenic	TRUE	NDUFS2	missense_variant	TRUE	0.92640066	NA	35	34	14.0888	R007813	3.59089	0.009
1	161183463	T	C	1:161183463:T:C	Pathogenic	TRUE	NDUFS2	missense_variant	TRUE	0.0004329652	NA	27	27.2	8.32286	R007813	3.59089	0.009
1	161179031	G	A	1:161179031:G:A	Pathogenic	TRUE	NDUFS2	missense_variant	TRUE	0.27647367	NA	34	27.8	8.99937	R007813	3.59089	0.009
1	161179705	C	A	1:161179705:C:A	Pathogenic	TRUE	NDUFS2	missense_variant	TRUE	0.96141994	NA	34	32	12.7568	R007813	3.59089	0.009
1	161276650	A	G	1:161276650:A:G	Pathogenic	TRUE	MPZ	missense_variant	TRUE	0.13600302	NA	23.8	26.1	7.221	R007818	2.41979	0.226
1	161277104	C	G	1:161277104:C:G	Pathogenic	TRUE	MPZ	missense_variant	TRUE	0.9969357	NA	24.9	27	8.14023	R007818	2.41979	0.226
1	161276535	G	A	1:161276535:G:A	Pathogenic	TRUE	MPZ	synonymous_variant	FALSE	0.57264644	NA	10.01	13.02	1.44987	R007818	2.41979	0.226
1	161276653	C	G	1:161276653:C:G	Pathogenic	TRUE	MPZ	missense_variant	TRUE	0.6523142	NA	34	31	11.4722	R007818	2.41979	0.226
1	161276704	T	C	1:161276704:T:C	Pathogenic	TRUE	MPZ	missense_variant	TRUE	0.00293605	NA	21.6	23.4	4.38251	R007818	2.41979	0.226
[truncated: 80,812 more rows]
