# Supplementary material for: Testing for association with rare variants in the coding and non-coding genome: RAVA-FIRST, a new approach based on CADD deleteriousness score
Source: PLoS Genet. 2022 Sep 16;18(9):e1009923. doi: 10.1371/journal.pgen.1009923 (PMC9518893; doi:10.1371/journal.pgen.1009923)
Supplement: S3 File — Information about individuals (WSS score, age and sex) and variants (position, adjusted CADD score and weight in WSS) are given. (XLSX) [file pgen.1009923.s011.xlsx]

## Sheet: Invidiuals
WSS_score	Age	Sex
0	32	F
0	34	F
0	46	F
0	25	F
0	47	F
1.0054347826087	39	F
0	29	M
0	41	F
2.01086956521739	30	F
0	50	F
1.0054347826087	32	F
0	28	F
1.0054347826087	47	F
0	76	F
0	19	F
0	59	F
0	53	F
0	21	F
0	21	F
0	21	F
0	20	F
0	53	M
0	48	F
0	38	F
0	38	F
0	58	M
0	65	M
0	22	F
0	65	M
0	56	M
0	47	F
0	54	M
0	42	M
0	23	F
0.712889592043737	36	F
0	40	F
0	50	M
2.24783092436727	23	F
0	24	M
0	68	F
0	33	F
0	33	F
0	75	F
0	33	M
0	52	M
0	52	F
0	43	F
0	51	F
0	40	F
0	69	M
0	47	F
0	30	M
0	29	M
0	78	F
0	58	F
0.822051740279792	43	F
0	72	F
0	29	F
0	49	M
0	64	F
0	51	F
0	36	F
0.822051740279792	32	F
0	26	F
0	62	M
0	69	M
0	68	F
1.0054347826087	38	F
0	38	F
0	65	F
0	70	M
1.53494133232353	32	F
0	75	F
0	64	M
0	57	F
0	61	F
0	45	M
0	69	M
0	62	M
0	33	F
0	45	F
0	41	F
1.0054347826087	48	F
2.01086956521739	27	F
0	42	M
0	67	M
1.0054347826087	29	F
2.01086956521739	10	F
0	50	F
0	35	F
0	22	F
0.712889592043737	41	M
0	29	M
0	24	M
0	34	F
0	40	M
0	46	F
0	62	F
0	55	F
0	72	F
0	41	F
0	55	M
0	23	F
0	24	F
0	44	F
0	19	F
0	38	F
0	27	F
0	61	F
0	24	F
1.0054347826087	35	F
0	37	M
0	26	F
1.0054347826087	28	F
0	36	M
0	48	M
1.0054347826087	24	M
0	26	F
0	38	F
0	46	F
0	46	F
0	52	M
0	37	F
0	19	M
0	43	F
1.0054347826087	37	F
0	42	F
0	31	F
1.0054347826087	30	F
0	19	F
1.0054347826087	44	F
0	18	F
1.0054347826087	47	F
0	52	F
0	53	M
0	42	F
0	41	F
0	30	F
0	44	F
0.712889592043737	42	F
0	65	F
0	61	F
0	24	M
0	69	F
1.0054347826087	31	F
0	52	F
0	29	F
0	38	M
0	28	F
0	27	F
0	41	F
0	62	M
0	69	F
0	35	F
0	33	F
2.24783092436727	19	F
3.25364487785564	44	M
0	52	F
0	41	F
0	22	F
0	38	M
0	39	M
0	28	M
0	53	F
0.712889592043737	34	F
0	33	F
0	67	M
0.712889592043737	40	M
0	64	F
0	53	F
0	32	F
0	35	F
1.0054347826087	37	F
0	30	F
0	23	F
0	21	F
1.0054347826087	35	F
0	54	M
0	54	F
0	45	F
0	39	F
0	48	M
0	68	F
0	20	F

## Sheet: Variants
CHR	POS	A1	A2	adjustedCADD	WSS_weight
18	66788508	T	G	3.97939	1.0054347826087
18	66788712	A	G	4.21368	0.822051740279792
18	66789161	A	G	2.42269	1.0054347826087
18	66790175	C	T	2.0101	0.712889592043737
18	66791492	T	C	3.20663	1.0054347826087
18	66791621	G	A	2.66938	1.0054347826087
18	66791809	G	C	2.69189	1.0054347826087
18	66791888	T	C	8.50576	1.0054347826087
18	66792434	C	T	2.53338	0.822051740279792
18	66792882	G	A	7.35756	1.0054347826087
18	66793420	G	A	4.07934	1.00581395348837
18	66793485	T	C	7.62352	1.0054347826087
18	66793884	A	C	6.07888	1.0054347826087
18	66794760	A	G	3.83099	1.0054347826087
18	66796455	C	T	2.40781	0.712889592043737
18	66797270	C	G	6.49043	1.0054347826087
18	66798000	G	A	2.09052	1.0054347826087
18	66798179	T	C	2.35918	1.0054347826087
18	66798966	C	T	1.87722	1.0054347826087
18	66799815	C	T	5.01246	1.0054347826087
18	66800709	T	A	5.10988	1.0054347826087
18	66803242	A	T	2.004	1.0054347826087
18	66804358	A	G	3.13819	1.0054347826087
18	66804610	G	A	7.77599	0.712889592043737
18	66806307	A	C	3.18674	1.0054347826087
18	66806673	T	C	2.48773	1.0054347826087
18	66806882	A	G	3.61329	0.822051740279792
18	66807164	A	G	2.58323	1.0054347826087
18	66808228	G	C	2.62351	0.712889592043737
18	66808336	A	C	1.82349	1.0054347826087
